# Supplementary material for: STrengthening the Reporting Of Pharmacogenetic Studies: Development of the STROPS guideline
Source: PLoS Med. 2020 Sep 21;17(9):e1003344. doi: 10.1371/journal.pmed.1003344 (PMC7505422; doi:10.1371/journal.pmed.1003344)
Supplement: S1 Data — A score of “-9” indicates that the participant did not score an item or that the item was not scored because it was not available at Round 1. These items will also have a “0” in the Round column. Data from participants that only partially completed a round (i.e., did not score all items) were not included in or analyses. A score of “10” indicates that the participant selected “unable to score.” Participants who scored an item as “unable to score” were excluded from the analysis for that particular item. (CSV) [file pmed.1003344.s004.csv]

UserID	Stakeholder Group	Study Round	Domain	Outcome	Score
STROP00001	Systematic reviewers	1	Title and abstract	1. Indicate the study's pharmacogenetic design in the title and the abstract.	5
STROP00001	Systematic reviewers	1	Title and abstract	2. Provide in the abstract an informative and balanced summary of what was done and what was found.	9
STROP00001	Systematic reviewers	1	Introduction	3. Explain the scientific background and rationale for the investigation being reported.	7
STROP00001	Systematic reviewers	1	Introduction	4. Provide reasons for choosing the genes and SNPs genotyped.	9
STROP00001	Systematic reviewers	1	Introduction	5. If reasons for (4) include previous association studies; provide key details from these studies (effect size and standard error/confidence interval)	8
STROP00001	Systematic reviewers	1	Introduction	6. State specific objectives; including any pre-specified hypotheses.	5
STROP00001	Systematic reviewers	1	Introduction	7. State if the study is the first report of a pharmacogenetic association; a replication effort; or both.	8
STROP00001	Systematic reviewers	1	Methods: Study design	8. Present key elements of study design early in the paper.	8
STROP00001	Systematic reviewers	1	Methods: Setting	9. Describe the setting; locations and relevant dates; including periods of recruitment; follow-up; and data collection.	8
STROP00001	Systematic reviewers	1	Methods: Participants	10. Cohort study - Give the eligibility criteria; and the sources and methods of selection of participants. Describe methods of follow-up.	8
STROP00001	Systematic reviewers	1	Methods: Participants	11. Case-control study - Give the eligibility criteria; and the sources and methods of case ascertainment and control selection. State whether true controls or population controls were used. Give the rationale for the choice of cases and controls.	8
STROP00001	Systematic reviewers	1	Methods: Participants	12. Cross-sectional study - Give the eligibility criteria; and the sources and methods of selection of participants.	8
STROP00001	Systematic reviewers	1	Methods: Participants	13. Report the drug and regime participants were exposed to; and the length of exposure.	9
STROP00001	Systematic reviewers	1	Methods: Participants	14. Cohort study - For matched studies; give matching criteria and number in each genotype group.	9
STROP00001	Systematic reviewers	1	Methods: Participants	15. Case-control study - For matched studies; give matching criteria and the number of controls per case.	9
STROP00001	Systematic reviewers	1	Methods: Participants	16. Give information on the criteria and methods for selection of subsets of participants from a larger study; when relevant.	9
STROP00001	Systematic reviewers	1	Methods: Participants	17. If other publications report results for the same patient cohort; or a subset of the patient cohort; provide information on this patient cohort overlap and references to the relevant publications.	9
STROP00001	Systematic reviewers	1	Methods: Variables	18. Provide justification for choice of outcomes.	8
STROP00001	Systematic reviewers	0	Methods: Participants	If studying drug metabolites; provide references and links to structures and database identifiers	-9
STROP00001	Systematic reviewers	1	Methods: Variables	19. Clearly define all outcomes; potential confounders; and effect modifiers. Give diagnostic criteria; if applicable.	9
STROP00001	Systematic reviewers	0	Methods: Participants	Report disease/clinical indication of patients using a standardised ontology	-9
STROP00001	Systematic reviewers	1	Methods: Variables	20. Clearly define genetic exposures (genetic variants) using a widely-used nomenclature system. Identify variables likely to be associated with population stratification (confounding by ethnic origin).	9
STROP00001	Systematic reviewers	0	Methods: Participants	Confirm whether patients were blinded to their genotyping result	-9
STROP00001	Systematic reviewers	1	Methods: Variables	21. Report the rs number of each genotyped SNP.	9
STROP00001	Systematic reviewers	1	Methods: Variables	22. Report whether the outcomes measured (including definitions) are in line with core/preferred outcome sets for the particular topic of interest	8
STROP00001	Systematic reviewers	0	Methods: Variables	Clearly state how haplotypes or star alleles were defined	-9
STROP00001	Systematic reviewers	0	Methods: Variables	Clearly state on which chromosomal strand the alleles are reported	-9
STROP00001	Systematic reviewers	0	Methods: Variables	If referring to the minor; wild-type or mutant allele of a variant; state which allele this is and for which given population/cohort	-9
STROP00001	Systematic reviewers	1	Methods: Data sources management	23. For each variable of interest; give sources of data and details of methods of assessment (measurement). Describe comparability of assessment methods if there is more than one group.	7
STROP00001	Systematic reviewers	1	Methods: Data sources management	24. Describe laboratory methods; including source and storage of DNA; genotyping methods and platforms (including the allele calling algorithm used; and its version); error rates and call rates. State the laboratory/centre where genotyping was done. Describe comparability of laboratory methods if there is more than one group. Specify whether genotypes were assigned using all of the data from the …	6
STROP00001	Systematic reviewers	1	Methods: Data sources management	25. If study is case-control; confirm whether patients were genotyped in mixed batches.	5
STROP00001	Systematic reviewers	1	Methods: Data sources management	26. Confirm whether genotyping personnel were blinded to outcome status	6
STROP00001	Systematic reviewers	1	Methods: Data sources management	27. Describe the primers used.	6
STROP00001	Systematic reviewers	1	Methods: Data sources management	28. Describe genotype quality control methods.	6
STROP00001	Systematic reviewers	1	Methods: Data sources management	29. Describe findings of genotype quality control methods	5
STROP00001	Systematic reviewers	1	Methods: Bias	30. Describe any efforts to address potential sources of bias.	7
STROP00001	Systematic reviewers	1	Methods: Bias	31. For quantitative outcome variables; specify if any investigation of potential bias resulting from pharmacotherapy was undertaken. If relevant; describe the nature and magnitude of the potential bias; and explain what approach was used to deal with this.	10
STROP00001	Systematic reviewers	1	Methods: Bias	32. Report how adherence to treatment was assessed; and report the results of the assessment.	7
STROP00001	Systematic reviewers	1	Methods: Study size	33. Explain how the study size was arrived at; or provide details of the a priori power to detect effect sizes of varying degrees.	6
STROP00001	Systematic reviewers	1	Methods: Quantitative variables	34. Explain how quantitative variables (confounders and effect modifiers) were handled in the analyses. If applicable; describe which groupings were chosen; and why.	10
STROP00001	Systematic reviewers	1	Methods: Quantitative variables	35. If applicable; describe how effects of treatment on quantitative outcome variables were dealt with.	10
STROP00001	Systematic reviewers	1	Methods: Statistical methods	36. Describe all statistical methods; including those used to control for confounding.	7
STROP00001	Systematic reviewers	1	Methods: Statistical methods	37. State software version used and options (or settings) chosen.	4
STROP00001	Systematic reviewers	1	Methods: Statistical methods	38. Describe any methods used to examine subgroups and interactions.	7
STROP00001	Systematic reviewers	1	Methods: Statistical methods	39. Explain how missing data were addressed.	7
STROP00001	Systematic reviewers	1	Methods: Statistical methods	40. Report any methods used to assess the assumption of missingness at random and the finding of such assessments.	4
STROP00001	Systematic reviewers	1	Methods: Statistical methods	41. Cohort study - If applicable; explain how loss to follow-up was addressed.	4
STROP00001	Systematic reviewers	1	Methods: Statistical methods	42. Case-control study - If applicable; explain how matching of cases and controls was addressed.	9
STROP00001	Systematic reviewers	1	Methods: Statistical methods	43. Cross-sectional study - If applicable; describe analytical methods taking account of sampling strategy.	7
STROP00001	Systematic reviewers	1	Methods: Statistical methods	44. Describe any sensitivity analyses.	7
STROP00001	Systematic reviewers	1	Methods: Statistical methods	45. State whether Hardy-Weinberg equilibrium was considered and; if so; how.	7
STROP00001	Systematic reviewers	1	Methods: Statistical methods	46. Where HWE test is undertaken; quote the p-value threshold applied to determine deviation from HWE.	7
STROP00001	Systematic reviewers	1	Methods: Statistical methods	47. Describe any methods used for inferring genotypes or haplotypes.	7
STROP00001	Systematic reviewers	1	Methods: Statistical methods	48. Describe any methods used to assess or address population stratification.	7
STROP00001	Systematic reviewers	1	Methods: Statistical methods	49. Describe any methods used to assess and correct for relatedness among subjects. Report results of assessments for relatedness	7
STROP00001	Systematic reviewers	1	Methods: Statistical methods	50. Describe any assumptions made regarding mode of inheritance.	7
STROP00001	Systematic reviewers	1	Methods: Statistical methods	51. Provide justification for assumption of mode of inheritance or if no mode is assumed.	7
STROP00001	Systematic reviewers	1	Methods: Statistical methods	52. a) Describe any methods used to address multiple comparisons or to control risk of false positive findings due to investigating multiple genetic variants.	7
STROP00001	Systematic reviewers	1	Methods: Statistical methods	52. b) Describe any methods used to address multiple comparisons or to control risk of false positive findings due to investigating multiple outcomes.	7
STROP00001	Systematic reviewers	1	Methods: Statistical methods	52. c) Describe any methods used to address multiple comparisons or to control risk of false positive findings due to investigating multiple assumptions regarding mode of inheritance.	10
STROP00001	Systematic reviewers	1	Methods: Statistical methods	53. Describe any methods used to adjust for extent of adherence in the analyses.	7
STROP00001	Systematic reviewers	1	Results: Participants	54. a) Report the numbers of individuals at each stage of the study - e.g.; numbers potentially eligible; examined for eligibility; confirmed eligible; included in the study; completing follow-up; and analysed.	9
STROP00001	Systematic reviewers	1	Results: Participants	54. b) Give reasons for non-participation at each stage.	6
STROP00001	Systematic reviewers	1	Results: Participants	54. c) Consider use of a flow diagram.	4
STROP00001	Systematic reviewers	1	Results: Participants	55. For each genetic variant; report numbers of individuals in whom genotyping was attempted and numbers of individuals in whom genotyping was successful.	7
STROP00001	Systematic reviewers	1	Results: SNPs	56. Report any SNPs that were excluded from analysis; and provide reasons for these exclusions	8
STROP00001	Systematic reviewers	1	Results: Descriptive data	57. Give characteristics of study participants (e.g.; demographic; clinical; social) and information on potential confounders.	7
STROP00001	Systematic reviewers	1	Results: Descriptive data	58. Indicate the number of participants with missing data for each variable of interest.	7
STROP00001	Systematic reviewers	1	Results: Descriptive data	59. For a cohort study; consider giving information listed in (57) and (58) by genotype.	9
STROP00001	Systematic reviewers	1	Results: Descriptive data	60. For a case-control study; give the information listed in (57) and (58) for cases and controls separately.	9
STROP00001	Systematic reviewers	1	Results: Descriptive data	61. Report reasons for missing genotype data.	7
STROP00001	Systematic reviewers	1	Results: Descriptive data	62. Cohort study - Summarize follow-up time; e.g. average and total amount.	7
STROP00001	Systematic reviewers	1	Results: Descriptive data	63. Where HWE test undertaken; highlight SNPs that deviate from HWE.	7
STROP00001	Systematic reviewers	1	Results: Descriptive data	64. Where population stratification is assessed; report the results.	7
STROP00001	Systematic reviewers	1	Results: Outcome data	65. a) For a cohort study; report all outcomes (phenotypes) investigated for each genotype category over time	7
STROP00001	Systematic reviewers	1	Results: Outcome data	65. b) For a case-control study; report numbers in each genotype category for all outcomes investigated	7
STROP00001	Systematic reviewers	1	Results: Outcome data	65. c) For a cross sectional study; report all outcomes (phenotypes) investigated for each genotype category	7
STROP00001	Systematic reviewers	1	Results: Outcome data	66. If a study includes more than one ethnic group; provide the summary data specified in (65) per ethnic group.	7
STROP00001	Systematic reviewers	1	Results: Main results	67. Give unadjusted estimates and; if applicable; confounder-adjusted estimates and their precision (e.g.; 95% confidence intervals). Make clear which confounders were adjusted for and why they were included.	10
STROP00001	Systematic reviewers	1	Results: Main results	68. Report category boundaries when continuous variables were categorized.	10
STROP00001	Systematic reviewers	1	Results: Main results	69. If relevant; consider translating effect estimates to number needed to test to illustrate potential clinical utility of any significant findings.	6
STROP00001	Systematic reviewers	1	Results: Main results	70. Report results of any adjustments for multiple comparisons.	7
STROP00001	Systematic reviewers	1	Results: Main results	71. Report precise p-values for all associations.	7
STROP00001	Systematic reviewers	1	Results: Other analyses	72. Report other analyses done - e.g.; analyses of subgroups and interactions; and sensitivity analyses.	6
STROP00001	Systematic reviewers	1	Results: Other analyses	73. If numerous genetic exposures (genetic variants) were examined; summarize results from all analyses undertaken.	7
STROP00001	Systematic reviewers	1	Results: Other analyses	74. If detailed results are available elsewhere; state how they can be accessed.	7
STROP00001	Systematic reviewers	1	Discussion	75. Summarize key results with reference to study objectives.	7
STROP00001	Systematic reviewers	1	Discussion	76. Discuss limitations of the study; taking into account sources of potential bias or imprecision. Discuss both direction and magnitude of any potential bias.	7
STROP00001	Systematic reviewers	1	Discussion	77. Give a cautious overall interpretation of results considering objectives; limitations; multiplicity of analyses; results from similar studies; and other relevant evidence.	7
STROP00001	Systematic reviewers	1	Discussion	78. Report genotype frequencies from other studies	6
STROP00001	Systematic reviewers	1	Discussion	79. Discuss the generalisability (external validity) of the study results.	5
STROP00001	Systematic reviewers	1	Discussion	80. Discuss; if pertinent; the health care relevance of the study results.	4
STROP00001	Systematic reviewers	1	Other information	81. State whether the protocol for the analysed data is publicly available and if so; how the protocol can be accessed.	7
STROP00001	Systematic reviewers	0	Discussion	Report on the risk of phenoconversion (genotype-phenotype mismatch) and it's magnitude in the study population.	-9
STROP00001	Systematic reviewers	1	Other information	82. State whether the study has been registered. If the study has been registered; provide details of the registry.	7
STROP00001	Systematic reviewers	1	Other information	83. a) Report whether ethical approval was obtained for the collection of genetic data	7
STROP00001	Systematic reviewers	1	Other information	83. b) If ethical approval was obtained; report the committee that gave ethical approval and a reference ID	7
STROP00001	Systematic reviewers	1	Other information	84. Give the source of funding and the role of the funders for the present study and; if applicable; for the original study on which the present article is based.	7
STROP00001	Systematic reviewers	1	Other information	85. State whether databases for the analysed data are or will become publicly available and if so; how they can be accessed.	8
STROP00002	Primary researchers	1	Title and abstract	1. Indicate the study's pharmacogenetic design in the title and the abstract.	10
STROP00002	Primary researchers	2	Title and abstract	1. Indicate the study's pharmacogenetic design in the title and the abstract.	10
STROP00002	Primary researchers	1	Title and abstract	2. Provide in the abstract an informative and balanced summary of what was done and what was found.	9
STROP00002	Primary researchers	2	Title and abstract	2. Provide in the abstract an informative and balanced summary of what was done and what was found.	9
STROP00002	Primary researchers	1	Introduction	3. Explain the scientific background and rationale for the investigation being reported.	6
STROP00002	Primary researchers	2	Introduction	3. Explain the scientific background and rationale for the investigation being reported.	8
STROP00002	Primary researchers	1	Introduction	4. Provide reasons for choosing the genes and SNPs genotyped.	7
STROP00002	Primary researchers	2	Introduction	4. Provide reasons for choosing the genes and SNPs genotyped.	7
STROP00002	Primary researchers	1	Introduction	5. If reasons for (4) include previous association studies; provide key details from these studies (effect size and standard error/confidence interval)	6
STROP00002	Primary researchers	2	Introduction	5. If reasons for (4) include previous association studies; provide key details from these studies (effect size and standard error/confidence interval)	6
STROP00002	Primary researchers	1	Introduction	6. State specific objectives; including any pre-specified hypotheses.	7
STROP00002	Primary researchers	2	Introduction	6. State specific objectives; including any pre-specified hypotheses.	7
STROP00002	Primary researchers	1	Introduction	7. State if the study is the first report of a pharmacogenetic association; a replication effort; or both.	8
STROP00002	Primary researchers	2	Introduction	7. State if the study is the first report of a pharmacogenetic association; a replication effort; or both.	8
STROP00002	Primary researchers	1	Methods: Study design	8. Present key elements of study design early in the paper.	3
STROP00002	Primary researchers	2	Methods: Study design	8. Present key elements of study design early in the paper.	3
STROP00002	Primary researchers	1	Methods: Setting	9. Describe the setting; locations and relevant dates; including periods of recruitment; follow-up; and data collection.	7
STROP00002	Primary researchers	2	Methods: Setting	9. Describe the setting; locations and relevant dates; including periods of recruitment; follow-up; and data collection.	7
STROP00002	Primary researchers	1	Methods: Participants	10. Cohort study - Give the eligibility criteria; and the sources and methods of selection of participants. Describe methods of follow-up.	8
STROP00002	Primary researchers	2	Methods: Participants	10. Cohort study - Give the eligibility criteria; and the sources and methods of selection of participants. Describe methods of follow-up.	8
STROP00002	Primary researchers	1	Methods: Participants	11. Case-control study - Give the eligibility criteria; and the sources and methods of case ascertainment and control selection. State whether true controls or population controls were used. Give the rationale for the choice of cases and controls.	8
STROP00002	Primary researchers	2	Methods: Participants	11. Case-control study - Give the eligibility criteria; and the sources and methods of case ascertainment and control selection. State whether true controls or population controls were used. Give the rationale for the choice of cases and controls.	8
STROP00002	Primary researchers	1	Methods: Participants	12. Cross-sectional study - Give the eligibility criteria; and the sources and methods of selection of participants.	8
STROP00002	Primary researchers	2	Methods: Participants	12. Cross-sectional study - Give the eligibility criteria; and the sources and methods of selection of participants.	8
STROP00002	Primary researchers	1	Methods: Participants	13. Report the drug and regime participants were exposed to; and the length of exposure.	8
STROP00002	Primary researchers	2	Methods: Participants	13. Report the drug and regime participants were exposed to; and the length of exposure.	8
STROP00002	Primary researchers	1	Methods: Participants	14. Cohort study - For matched studies; give matching criteria and number in each genotype group.	8
STROP00002	Primary researchers	2	Methods: Participants	14. Cohort study - For matched studies; give matching criteria and number in each genotype group.	8
STROP00002	Primary researchers	1	Methods: Participants	15. Case-control study - For matched studies; give matching criteria and the number of controls per case.	8
STROP00002	Primary researchers	2	Methods: Participants	15. Case-control study - For matched studies; give matching criteria and the number of controls per case.	8
STROP00002	Primary researchers	1	Methods: Participants	16. Give information on the criteria and methods for selection of subsets of participants from a larger study; when relevant.	8
STROP00002	Primary researchers	2	Methods: Participants	16. Give information on the criteria and methods for selection of subsets of participants from a larger study; when relevant.	8
STROP00002	Primary researchers	1	Methods: Participants	17. If other publications report results for the same patient cohort; or a subset of the patient cohort; provide information on this patient cohort overlap and references to the relevant publications.	8
STROP00002	Primary researchers	2	Methods: Participants	17. If other publications report results for the same patient cohort; or a subset of the patient cohort; provide information on this patient cohort overlap and references to the relevant publications.	8
STROP00002	Primary researchers	1	Methods: Variables	18. Provide justification for choice of outcomes.	6
STROP00002	Primary researchers	2	Methods: Variables	18. Provide justification for choice of outcomes.	6
STROP00002	Primary researchers	2	Methods: Participants	If studying drug metabolites; provide references and links to structures and database identifiers	6
STROP00002	Primary researchers	1	Methods: Variables	19. Clearly define all outcomes; potential confounders; and effect modifiers. Give diagnostic criteria; if applicable.	7
STROP00002	Primary researchers	2	Methods: Variables	19. Clearly define all outcomes; potential confounders; and effect modifiers. Give diagnostic criteria; if applicable.	7
STROP00002	Primary researchers	2	Methods: Participants	Report disease/clinical indication of patients using a standardised ontology	10
STROP00002	Primary researchers	1	Methods: Variables	20. Clearly define genetic exposures (genetic variants) using a widely-used nomenclature system. Identify variables likely to be associated with population stratification (confounding by ethnic origin).	8
STROP00002	Primary researchers	2	Methods: Variables	20. Clearly define genetic exposures (genetic variants) using a widely-used nomenclature system. Identify variables likely to be associated with population stratification (confounding by ethnic origin).	8
STROP00002	Primary researchers	2	Methods: Participants	Confirm whether patients were blinded to their genotyping result	10
STROP00002	Primary researchers	1	Methods: Variables	21. Report the rs number of each genotyped SNP.	8
STROP00002	Primary researchers	2	Methods: Variables	21. Report the rs number of each genotyped SNP.	8
STROP00002	Primary researchers	1	Methods: Variables	22. Report whether the outcomes measured (including definitions) are in line with core/preferred outcome sets for the particular topic of interest	6
STROP00002	Primary researchers	2	Methods: Variables	22. Report whether the outcomes measured (including definitions) are in line with core/preferred outcome sets for the particular topic of interest	6
STROP00002	Primary researchers	2	Methods: Variables	Clearly state how haplotypes or star alleles were defined	10
STROP00002	Primary researchers	2	Methods: Variables	Clearly state on which chromosomal strand the alleles are reported	10
STROP00002	Primary researchers	2	Methods: Variables	If referring to the minor; wild-type or mutant allele of a variant; state which allele this is and for which given population/cohort	10
STROP00002	Primary researchers	1	Methods: Data sources management	23. For each variable of interest; give sources of data and details of methods of assessment (measurement). Describe comparability of assessment methods if there is more than one group.	6
STROP00002	Primary researchers	2	Methods: Data sources management	23. For each variable of interest; give sources of data and details of methods of assessment (measurement). Describe comparability of assessment methods if there is more than one group.	6
STROP00002	Primary researchers	1	Methods: Data sources management	24. Describe laboratory methods; including source and storage of DNA; genotyping methods and platforms (including the allele calling algorithm used; and its version); error rates and call rates. State the laboratory/centre where genotyping was done. Describe comparability of laboratory methods if there is more than one group. Specify whether genotypes were assigned using all of the data from the …	6
STROP00002	Primary researchers	2	Methods: Data sources management	24. Describe laboratory methods; including source and storage of DNA; genotyping methods and platforms (including the allele calling algorithm used; and its version); error rates and call rates. State the laboratory/centre where genotyping was done. Describe comparability of laboratory methods if there is more than one group. Specify whether genotypes were assigned using all of the data from the …	6
STROP00002	Primary researchers	1	Methods: Data sources management	25. If study is case-control; confirm whether patients were genotyped in mixed batches.	7
STROP00002	Primary researchers	2	Methods: Data sources management	25. If study is case-control; confirm whether patients were genotyped in mixed batches.	7
STROP00002	Primary researchers	1	Methods: Data sources management	26. Confirm whether genotyping personnel were blinded to outcome status	8
STROP00002	Primary researchers	2	Methods: Data sources management	26. Confirm whether genotyping personnel were blinded to outcome status	8
STROP00002	Primary researchers	1	Methods: Data sources management	27. Describe the primers used.	7
STROP00002	Primary researchers	2	Methods: Data sources management	27. Describe the primers used.	7
STROP00002	Primary researchers	1	Methods: Data sources management	28. Describe genotype quality control methods.	4
STROP00002	Primary researchers	2	Methods: Data sources management	28. Describe genotype quality control methods.	4
STROP00002	Primary researchers	1	Methods: Data sources management	29. Describe findings of genotype quality control methods	4
STROP00002	Primary researchers	2	Methods: Data sources management	29. Describe findings of genotype quality control methods	4
STROP00002	Primary researchers	1	Methods: Bias	30. Describe any efforts to address potential sources of bias.	7
STROP00002	Primary researchers	2	Methods: Bias	30. Describe any efforts to address potential sources of bias.	7
STROP00002	Primary researchers	1	Methods: Bias	31. For quantitative outcome variables; specify if any investigation of potential bias resulting from pharmacotherapy was undertaken. If relevant; describe the nature and magnitude of the potential bias; and explain what approach was used to deal with this.	6
STROP00002	Primary researchers	2	Methods: Bias	31. For quantitative outcome variables; specify if any investigation of potential bias resulting from pharmacotherapy was undertaken. If relevant; describe the nature and magnitude of the potential bias; and explain what approach was used to deal with this.	6
STROP00002	Primary researchers	1	Methods: Bias	32. Report how adherence to treatment was assessed; and report the results of the assessment.	5
STROP00002	Primary researchers	2	Methods: Bias	32. Report how adherence to treatment was assessed; and report the results of the assessment.	5
STROP00002	Primary researchers	1	Methods: Study size	33. Explain how the study size was arrived at; or provide details of the a priori power to detect effect sizes of varying degrees.	7
STROP00002	Primary researchers	2	Methods: Study size	33. Explain how the study size was arrived at; or provide details of the a priori power to detect effect sizes of varying degrees.	7
STROP00002	Primary researchers	1	Methods: Quantitative variables	34. Explain how quantitative variables (confounders and effect modifiers) were handled in the analyses. If applicable; describe which groupings were chosen; and why.	6
STROP00002	Primary researchers	2	Methods: Quantitative variables	34. Explain how quantitative variables (confounders and effect modifiers) were handled in the analyses. If applicable; describe which groupings were chosen; and why.	6
STROP00002	Primary researchers	1	Methods: Quantitative variables	35. If applicable; describe how effects of treatment on quantitative outcome variables were dealt with.	5
STROP00002	Primary researchers	2	Methods: Quantitative variables	35. If applicable; describe how effects of treatment on quantitative outcome variables were dealt with.	5
STROP00002	Primary researchers	1	Methods: Statistical methods	36. Describe all statistical methods; including those used to control for confounding.	8
STROP00002	Primary researchers	2	Methods: Statistical methods	36. Describe all statistical methods; including those used to control for confounding.	8
STROP00002	Primary researchers	1	Methods: Statistical methods	37. State software version used and options (or settings) chosen.	8
STROP00002	Primary researchers	2	Methods: Statistical methods	37. State software version used and options (or settings) chosen.	8
STROP00002	Primary researchers	1	Methods: Statistical methods	38. Describe any methods used to examine subgroups and interactions.	8
STROP00002	Primary researchers	2	Methods: Statistical methods	38. Describe any methods used to examine subgroups and interactions.	8
STROP00002	Primary researchers	1	Methods: Statistical methods	39. Explain how missing data were addressed.	8
STROP00002	Primary researchers	2	Methods: Statistical methods	39. Explain how missing data were addressed.	8
STROP00002	Primary researchers	1	Methods: Statistical methods	40. Report any methods used to assess the assumption of missingness at random and the finding of such assessments.	6
STROP00002	Primary researchers	2	Methods: Statistical methods	40. Report any methods used to assess the assumption of missingness at random and the finding of such assessments.	6
STROP00002	Primary researchers	1	Methods: Statistical methods	41. Cohort study - If applicable; explain how loss to follow-up was addressed.	7
STROP00002	Primary researchers	2	Methods: Statistical methods	41. Cohort study - If applicable; explain how loss to follow-up was addressed.	7
STROP00002	Primary researchers	1	Methods: Statistical methods	42. Case-control study - If applicable; explain how matching of cases and controls was addressed.	7
STROP00002	Primary researchers	2	Methods: Statistical methods	42. Case-control study - If applicable; explain how matching of cases and controls was addressed.	7
STROP00002	Primary researchers	1	Methods: Statistical methods	43. Cross-sectional study - If applicable; describe analytical methods taking account of sampling strategy.	7
STROP00002	Primary researchers	2	Methods: Statistical methods	43. Cross-sectional study - If applicable; describe analytical methods taking account of sampling strategy.	7
STROP00002	Primary researchers	1	Methods: Statistical methods	44. Describe any sensitivity analyses.	8
STROP00002	Primary researchers	2	Methods: Statistical methods	44. Describe any sensitivity analyses.	8
STROP00002	Primary researchers	1	Methods: Statistical methods	45. State whether Hardy-Weinberg equilibrium was considered and; if so; how.	8
STROP00002	Primary researchers	2	Methods: Statistical methods	45. State whether Hardy-Weinberg equilibrium was considered and; if so; how.	8
STROP00002	Primary researchers	1	Methods: Statistical methods	46. Where HWE test is undertaken; quote the p-value threshold applied to determine deviation from HWE.	9
STROP00002	Primary researchers	2	Methods: Statistical methods	46. Where HWE test is undertaken; quote the p-value threshold applied to determine deviation from HWE.	9
STROP00002	Primary researchers	1	Methods: Statistical methods	47. Describe any methods used for inferring genotypes or haplotypes.	7
STROP00002	Primary researchers	2	Methods: Statistical methods	47. Describe any methods used for inferring genotypes or haplotypes.	7
STROP00002	Primary researchers	1	Methods: Statistical methods	48. Describe any methods used to assess or address population stratification.	7
STROP00002	Primary researchers	2	Methods: Statistical methods	48. Describe any methods used to assess or address population stratification.	7
STROP00002	Primary researchers	1	Methods: Statistical methods	49. Describe any methods used to assess and correct for relatedness among subjects. Report results of assessments for relatedness	6
STROP00002	Primary researchers	2	Methods: Statistical methods	49. Describe any methods used to assess and correct for relatedness among subjects. Report results of assessments for relatedness	6
STROP00002	Primary researchers	1	Methods: Statistical methods	50. Describe any assumptions made regarding mode of inheritance.	6
STROP00002	Primary researchers	2	Methods: Statistical methods	50. Describe any assumptions made regarding mode of inheritance.	6
STROP00002	Primary researchers	1	Methods: Statistical methods	51. Provide justification for assumption of mode of inheritance or if no mode is assumed.	6
STROP00002	Primary researchers	2	Methods: Statistical methods	51. Provide justification for assumption of mode of inheritance or if no mode is assumed.	6
STROP00002	Primary researchers	1	Methods: Statistical methods	52. a) Describe any methods used to address multiple comparisons or to control risk of false positive findings due to investigating multiple genetic variants.	8
STROP00002	Primary researchers	2	Methods: Statistical methods	52. a) Describe any methods used to address multiple comparisons or to control risk of false positive findings due to investigating multiple genetic variants.	8
STROP00002	Primary researchers	1	Methods: Statistical methods	52. b) Describe any methods used to address multiple comparisons or to control risk of false positive findings due to investigating multiple outcomes.	10
STROP00002	Primary researchers	2	Methods: Statistical methods	52. b) Describe any methods used to address multiple comparisons or to control risk of false positive findings due to investigating multiple outcomes.	10
STROP00002	Primary researchers	1	Methods: Statistical methods	52. c) Describe any methods used to address multiple comparisons or to control risk of false positive findings due to investigating multiple assumptions regarding mode of inheritance.	10
STROP00002	Primary researchers	2	Methods: Statistical methods	52. c) Describe any methods used to address multiple comparisons or to control risk of false positive findings due to investigating multiple assumptions regarding mode of inheritance.	10
STROP00002	Primary researchers	1	Methods: Statistical methods	53. Describe any methods used to adjust for extent of adherence in the analyses.	10
STROP00002	Primary researchers	2	Methods: Statistical methods	53. Describe any methods used to adjust for extent of adherence in the analyses.	10
STROP00002	Primary researchers	1	Results: Participants	54. a) Report the numbers of individuals at each stage of the study - e.g.; numbers potentially eligible; examined for eligibility; confirmed eligible; included in the study; completing follow-up; and analysed.	9
STROP00002	Primary researchers	2	Results: Participants	54. a) Report the numbers of individuals at each stage of the study - e.g.; numbers potentially eligible; examined for eligibility; confirmed eligible; included in the study; completing follow-up; and analysed.	9
STROP00002	Primary researchers	1	Results: Participants	54. b) Give reasons for non-participation at each stage.	6
STROP00002	Primary researchers	2	Results: Participants	54. b) Give reasons for non-participation at each stage.	6
STROP00002	Primary researchers	1	Results: Participants	54. c) Consider use of a flow diagram.	5
STROP00002	Primary researchers	2	Results: Participants	54. c) Consider use of a flow diagram.	5
STROP00002	Primary researchers	1	Results: Participants	55. For each genetic variant; report numbers of individuals in whom genotyping was attempted and numbers of individuals in whom genotyping was successful.	7
STROP00002	Primary researchers	2	Results: Participants	55. For each genetic variant; report numbers of individuals in whom genotyping was attempted and numbers of individuals in whom genotyping was successful.	7
STROP00002	Primary researchers	1	Results: SNPs	56. Report any SNPs that were excluded from analysis; and provide reasons for these exclusions	7
STROP00002	Primary researchers	2	Results: SNPs	56. Report any SNPs that were excluded from analysis; and provide reasons for these exclusions	7
STROP00002	Primary researchers	1	Results: Descriptive data	57. Give characteristics of study participants (e.g.; demographic; clinical; social) and information on potential confounders.	7
STROP00002	Primary researchers	2	Results: Descriptive data	57. Give characteristics of study participants (e.g.; demographic; clinical; social) and information on potential confounders.	7
STROP00002	Primary researchers	1	Results: Descriptive data	58. Indicate the number of participants with missing data for each variable of interest.	6
STROP00002	Primary researchers	2	Results: Descriptive data	58. Indicate the number of participants with missing data for each variable of interest.	6
STROP00002	Primary researchers	1	Results: Descriptive data	59. For a cohort study; consider giving information listed in (57) and (58) by genotype.	4
STROP00002	Primary researchers	2	Results: Descriptive data	59. For a cohort study; consider giving information listed in (57) and (58) by genotype.	4
STROP00002	Primary researchers	1	Results: Descriptive data	60. For a case-control study; give the information listed in (57) and (58) for cases and controls separately.	7
STROP00002	Primary researchers	2	Results: Descriptive data	60. For a case-control study; give the information listed in (57) and (58) for cases and controls separately.	7
STROP00002	Primary researchers	1	Results: Descriptive data	61. Report reasons for missing genotype data.	5
STROP00002	Primary researchers	2	Results: Descriptive data	61. Report reasons for missing genotype data.	5
STROP00002	Primary researchers	1	Results: Descriptive data	62. Cohort study - Summarize follow-up time; e.g. average and total amount.	7
STROP00002	Primary researchers	2	Results: Descriptive data	62. Cohort study - Summarize follow-up time; e.g. average and total amount.	7
STROP00002	Primary researchers	1	Results: Descriptive data	63. Where HWE test undertaken; highlight SNPs that deviate from HWE.	7
STROP00002	Primary researchers	2	Results: Descriptive data	63. Where HWE test undertaken; highlight SNPs that deviate from HWE.	7
STROP00002	Primary researchers	1	Results: Descriptive data	64. Where population stratification is assessed; report the results.	7
STROP00002	Primary researchers	2	Results: Descriptive data	64. Where population stratification is assessed; report the results.	7
STROP00002	Primary researchers	1	Results: Outcome data	65. a) For a cohort study; report all outcomes (phenotypes) investigated for each genotype category over time	5
STROP00002	Primary researchers	2	Results: Outcome data	65. a) For a cohort study; report all outcomes (phenotypes) investigated for each genotype category over time	5
STROP00002	Primary researchers	1	Results: Outcome data	65. b) For a case-control study; report numbers in each genotype category for all outcomes investigated	6
STROP00002	Primary researchers	2	Results: Outcome data	65. b) For a case-control study; report numbers in each genotype category for all outcomes investigated	6
STROP00002	Primary researchers	1	Results: Outcome data	65. c) For a cross sectional study; report all outcomes (phenotypes) investigated for each genotype category	10
STROP00002	Primary researchers	2	Results: Outcome data	65. c) For a cross sectional study; report all outcomes (phenotypes) investigated for each genotype category	10
STROP00002	Primary researchers	1	Results: Outcome data	66. If a study includes more than one ethnic group; provide the summary data specified in (65) per ethnic group.	5
STROP00002	Primary researchers	2	Results: Outcome data	66. If a study includes more than one ethnic group; provide the summary data specified in (65) per ethnic group.	5
STROP00002	Primary researchers	1	Results: Main results	67. Give unadjusted estimates and; if applicable; confounder-adjusted estimates and their precision (e.g.; 95% confidence intervals). Make clear which confounders were adjusted for and why they were included.	8
STROP00002	Primary researchers	2	Results: Main results	67. Give unadjusted estimates and; if applicable; confounder-adjusted estimates and their precision (e.g.; 95% confidence intervals). Make clear which confounders were adjusted for and why they were included.	8
STROP00002	Primary researchers	1	Results: Main results	68. Report category boundaries when continuous variables were categorized.	7
STROP00002	Primary researchers	2	Results: Main results	68. Report category boundaries when continuous variables were categorized.	7
STROP00002	Primary researchers	1	Results: Main results	69. If relevant; consider translating effect estimates to number needed to test to illustrate potential clinical utility of any significant findings.	6
STROP00002	Primary researchers	2	Results: Main results	69. If relevant; consider translating effect estimates to number needed to test to illustrate potential clinical utility of any significant findings.	6
STROP00002	Primary researchers	1	Results: Main results	70. Report results of any adjustments for multiple comparisons.	9
STROP00002	Primary researchers	2	Results: Main results	70. Report results of any adjustments for multiple comparisons.	9
STROP00002	Primary researchers	1	Results: Main results	71. Report precise p-values for all associations.	8
STROP00002	Primary researchers	2	Results: Main results	71. Report precise p-values for all associations.	8
STROP00002	Primary researchers	1	Results: Other analyses	72. Report other analyses done - e.g.; analyses of subgroups and interactions; and sensitivity analyses.	6
STROP00002	Primary researchers	2	Results: Other analyses	72. Report other analyses done - e.g.; analyses of subgroups and interactions; and sensitivity analyses.	6
STROP00002	Primary researchers	1	Results: Other analyses	73. If numerous genetic exposures (genetic variants) were examined; summarize results from all analyses undertaken.	6
STROP00002	Primary researchers	2	Results: Other analyses	73. If numerous genetic exposures (genetic variants) were examined; summarize results from all analyses undertaken.	6
STROP00002	Primary researchers	1	Results: Other analyses	74. If detailed results are available elsewhere; state how they can be accessed.	9
STROP00002	Primary researchers	2	Results: Other analyses	74. If detailed results are available elsewhere; state how they can be accessed.	9
STROP00002	Primary researchers	1	Discussion	75. Summarize key results with reference to study objectives.	8
STROP00002	Primary researchers	2	Discussion	75. Summarize key results with reference to study objectives.	8
STROP00002	Primary researchers	1	Discussion	76. Discuss limitations of the study; taking into account sources of potential bias or imprecision. Discuss both direction and magnitude of any potential bias.	6
STROP00002	Primary researchers	2	Discussion	76. Discuss limitations of the study; taking into account sources of potential bias or imprecision. Discuss both direction and magnitude of any potential bias.	6
STROP00002	Primary researchers	1	Discussion	77. Give a cautious overall interpretation of results considering objectives; limitations; multiplicity of analyses; results from similar studies; and other relevant evidence.	9
STROP00002	Primary researchers	2	Discussion	77. Give a cautious overall interpretation of results considering objectives; limitations; multiplicity of analyses; results from similar studies; and other relevant evidence.	9
STROP00002	Primary researchers	1	Discussion	78. Report genotype frequencies from other studies	8
STROP00002	Primary researchers	2	Discussion	78. Report genotype frequencies from other studies	8
STROP00002	Primary researchers	1	Discussion	79. Discuss the generalisability (external validity) of the study results.	9
STROP00002	Primary researchers	2	Discussion	79. Discuss the generalisability (external validity) of the study results.	9
STROP00002	Primary researchers	1	Discussion	80. Discuss; if pertinent; the health care relevance of the study results.	6
STROP00002	Primary researchers	2	Discussion	80. Discuss; if pertinent; the health care relevance of the study results.	6
STROP00002	Primary researchers	1	Other information	81. State whether the protocol for the analysed data is publicly available and if so; how the protocol can be accessed.	8
STROP00002	Primary researchers	2	Other information	81. State whether the protocol for the analysed data is publicly available and if so; how the protocol can be accessed.	8
STROP00002	Primary researchers	2	Discussion	Report on the risk of phenoconversion (genotype-phenotype mismatch) and it's magnitude in the study population.	10
STROP00002	Primary researchers	1	Other information	82. State whether the study has been registered. If the study has been registered; provide details of the registry.	9
STROP00002	Primary researchers	2	Other information	82. State whether the study has been registered. If the study has been registered; provide details of the registry.	9
STROP00002	Primary researchers	1	Other information	83. a) Report whether ethical approval was obtained for the collection of genetic data	9
STROP00002	Primary researchers	2	Other information	83. a) Report whether ethical approval was obtained for the collection of genetic data	9
STROP00002	Primary researchers	1	Other information	83. b) If ethical approval was obtained; report the committee that gave ethical approval and a reference ID	9
STROP00002	Primary researchers	2	Other information	83. b) If ethical approval was obtained; report the committee that gave ethical approval and a reference ID	9
STROP00002	Primary researchers	1	Other information	84. Give the source of funding and the role of the funders for the present study and; if applicable; for the original study on which the present article is based.	7
STROP00002	Primary researchers	2	Other information	84. Give the source of funding and the role of the funders for the present study and; if applicable; for the original study on which the present article is based.	7
STROP00002	Primary researchers	1	Other information	85. State whether databases for the analysed data are or will become publicly available and if so; how they can be accessed.	9
STROP00002	Primary researchers	2	Other information	85. State whether databases for the analysed data are or will become publicly available and if so; how they can be accessed.	9
STROP00003	Primary researchers	1	Title and abstract	1. Indicate the study's pharmacogenetic design in the title and the abstract.	7
STROP00003	Primary researchers	2	Title and abstract	1. Indicate the study's pharmacogenetic design in the title and the abstract.	7
STROP00003	Primary researchers	1	Title and abstract	2. Provide in the abstract an informative and balanced summary of what was done and what was found.	9
STROP00003	Primary researchers	2	Title and abstract	2. Provide in the abstract an informative and balanced summary of what was done and what was found.	9
STROP00003	Primary researchers	1	Introduction	3. Explain the scientific background and rationale for the investigation being reported.	9
STROP00003	Primary researchers	2	Introduction	3. Explain the scientific background and rationale for the investigation being reported.	9
STROP00003	Primary researchers	1	Introduction	4. Provide reasons for choosing the genes and SNPs genotyped.	9
STROP00003	Primary researchers	2	Introduction	4. Provide reasons for choosing the genes and SNPs genotyped.	9
STROP00003	Primary researchers	1	Introduction	5. If reasons for (4) include previous association studies; provide key details from these studies (effect size and standard error/confidence interval)	9
STROP00003	Primary researchers	2	Introduction	5. If reasons for (4) include previous association studies; provide key details from these studies (effect size and standard error/confidence interval)	9
STROP00003	Primary researchers	1	Introduction	6. State specific objectives; including any pre-specified hypotheses.	9
STROP00003	Primary researchers	2	Introduction	6. State specific objectives; including any pre-specified hypotheses.	9
STROP00003	Primary researchers	1	Introduction	7. State if the study is the first report of a pharmacogenetic association; a replication effort; or both.	9
STROP00003	Primary researchers	2	Introduction	7. State if the study is the first report of a pharmacogenetic association; a replication effort; or both.	9
STROP00003	Primary researchers	1	Methods: Study design	8. Present key elements of study design early in the paper.	9
STROP00003	Primary researchers	2	Methods: Study design	8. Present key elements of study design early in the paper.	9
STROP00003	Primary researchers	1	Methods: Setting	9. Describe the setting; locations and relevant dates; including periods of recruitment; follow-up; and data collection.	8
STROP00003	Primary researchers	2	Methods: Setting	9. Describe the setting; locations and relevant dates; including periods of recruitment; follow-up; and data collection.	8
STROP00003	Primary researchers	1	Methods: Participants	10. Cohort study - Give the eligibility criteria; and the sources and methods of selection of participants. Describe methods of follow-up.	9
STROP00003	Primary researchers	2	Methods: Participants	10. Cohort study - Give the eligibility criteria; and the sources and methods of selection of participants. Describe methods of follow-up.	9
STROP00003	Primary researchers	1	Methods: Participants	11. Case-control study - Give the eligibility criteria; and the sources and methods of case ascertainment and control selection. State whether true controls or population controls were used. Give the rationale for the choice of cases and controls.	9
STROP00003	Primary researchers	2	Methods: Participants	11. Case-control study - Give the eligibility criteria; and the sources and methods of case ascertainment and control selection. State whether true controls or population controls were used. Give the rationale for the choice of cases and controls.	9
STROP00003	Primary researchers	1	Methods: Participants	12. Cross-sectional study - Give the eligibility criteria; and the sources and methods of selection of participants.	9
STROP00003	Primary researchers	2	Methods: Participants	12. Cross-sectional study - Give the eligibility criteria; and the sources and methods of selection of participants.	9
STROP00003	Primary researchers	1	Methods: Participants	13. Report the drug and regime participants were exposed to; and the length of exposure.	9
STROP00003	Primary researchers	2	Methods: Participants	13. Report the drug and regime participants were exposed to; and the length of exposure.	9
STROP00003	Primary researchers	1	Methods: Participants	14. Cohort study - For matched studies; give matching criteria and number in each genotype group.	9
STROP00003	Primary researchers	2	Methods: Participants	14. Cohort study - For matched studies; give matching criteria and number in each genotype group.	9
STROP00003	Primary researchers	1	Methods: Participants	15. Case-control study - For matched studies; give matching criteria and the number of controls per case.	9
STROP00003	Primary researchers	2	Methods: Participants	15. Case-control study - For matched studies; give matching criteria and the number of controls per case.	9
STROP00003	Primary researchers	1	Methods: Participants	16. Give information on the criteria and methods for selection of subsets of participants from a larger study; when relevant.	9
STROP00003	Primary researchers	2	Methods: Participants	16. Give information on the criteria and methods for selection of subsets of participants from a larger study; when relevant.	9
STROP00003	Primary researchers	1	Methods: Participants	17. If other publications report results for the same patient cohort; or a subset of the patient cohort; provide information on this patient cohort overlap and references to the relevant publications.	9
STROP00003	Primary researchers	2	Methods: Participants	17. If other publications report results for the same patient cohort; or a subset of the patient cohort; provide information on this patient cohort overlap and references to the relevant publications.	9
STROP00003	Primary researchers	1	Methods: Variables	18. Provide justification for choice of outcomes.	7
STROP00003	Primary researchers	2	Methods: Variables	18. Provide justification for choice of outcomes.	7
STROP00003	Primary researchers	2	Methods: Participants	If studying drug metabolites; provide references and links to structures and database identifiers	6
STROP00003	Primary researchers	1	Methods: Variables	19. Clearly define all outcomes; potential confounders; and effect modifiers. Give diagnostic criteria; if applicable.	9
STROP00003	Primary researchers	2	Methods: Variables	19. Clearly define all outcomes; potential confounders; and effect modifiers. Give diagnostic criteria; if applicable.	9
STROP00003	Primary researchers	2	Methods: Participants	Report disease/clinical indication of patients using a standardised ontology	6
STROP00003	Primary researchers	1	Methods: Variables	20. Clearly define genetic exposures (genetic variants) using a widely-used nomenclature system. Identify variables likely to be associated with population stratification (confounding by ethnic origin).	9
STROP00003	Primary researchers	2	Methods: Variables	20. Clearly define genetic exposures (genetic variants) using a widely-used nomenclature system. Identify variables likely to be associated with population stratification (confounding by ethnic origin).	9
STROP00003	Primary researchers	2	Methods: Participants	Confirm whether patients were blinded to their genotyping result	6
STROP00003	Primary researchers	1	Methods: Variables	21. Report the rs number of each genotyped SNP.	9
STROP00003	Primary researchers	2	Methods: Variables	21. Report the rs number of each genotyped SNP.	9
STROP00003	Primary researchers	1	Methods: Variables	22. Report whether the outcomes measured (including definitions) are in line with core/preferred outcome sets for the particular topic of interest	9
STROP00003	Primary researchers	2	Methods: Variables	22. Report whether the outcomes measured (including definitions) are in line with core/preferred outcome sets for the particular topic of interest	9
STROP00003	Primary researchers	2	Methods: Variables	Clearly state how haplotypes or star alleles were defined	9
STROP00003	Primary researchers	2	Methods: Variables	Clearly state on which chromosomal strand the alleles are reported	7
STROP00003	Primary researchers	2	Methods: Variables	If referring to the minor; wild-type or mutant allele of a variant; state which allele this is and for which given population/cohort	7
STROP00003	Primary researchers	1	Methods: Data sources management	23. For each variable of interest; give sources of data and details of methods of assessment (measurement). Describe comparability of assessment methods if there is more than one group.	4
STROP00003	Primary researchers	2	Methods: Data sources management	23. For each variable of interest; give sources of data and details of methods of assessment (measurement). Describe comparability of assessment methods if there is more than one group.	5
STROP00003	Primary researchers	1	Methods: Data sources management	24. Describe laboratory methods; including source and storage of DNA; genotyping methods and platforms (including the allele calling algorithm used; and its version); error rates and call rates. State the laboratory/centre where genotyping was done. Describe comparability of laboratory methods if there is more than one group. Specify whether genotypes were assigned using all of the data from the …	9
STROP00003	Primary researchers	2	Methods: Data sources management	24. Describe laboratory methods; including source and storage of DNA; genotyping methods and platforms (including the allele calling algorithm used; and its version); error rates and call rates. State the laboratory/centre where genotyping was done. Describe comparability of laboratory methods if there is more than one group. Specify whether genotypes were assigned using all of the data from the …	9
STROP00003	Primary researchers	1	Methods: Data sources management	25. If study is case-control; confirm whether patients were genotyped in mixed batches.	7
STROP00003	Primary researchers	2	Methods: Data sources management	25. If study is case-control; confirm whether patients were genotyped in mixed batches.	7
STROP00003	Primary researchers	1	Methods: Data sources management	26. Confirm whether genotyping personnel were blinded to outcome status	7
STROP00003	Primary researchers	2	Methods: Data sources management	26. Confirm whether genotyping personnel were blinded to outcome status	7
STROP00003	Primary researchers	1	Methods: Data sources management	27. Describe the primers used.	9
STROP00003	Primary researchers	2	Methods: Data sources management	27. Describe the primers used.	9
STROP00003	Primary researchers	1	Methods: Data sources management	28. Describe genotype quality control methods.	8
STROP00003	Primary researchers	2	Methods: Data sources management	28. Describe genotype quality control methods.	8
STROP00003	Primary researchers	1	Methods: Data sources management	29. Describe findings of genotype quality control methods	8
STROP00003	Primary researchers	2	Methods: Data sources management	29. Describe findings of genotype quality control methods	8
STROP00003	Primary researchers	1	Methods: Bias	30. Describe any efforts to address potential sources of bias.	8
STROP00003	Primary researchers	2	Methods: Bias	30. Describe any efforts to address potential sources of bias.	9
STROP00003	Primary researchers	1	Methods: Bias	31. For quantitative outcome variables; specify if any investigation of potential bias resulting from pharmacotherapy was undertaken. If relevant; describe the nature and magnitude of the potential bias; and explain what approach was used to deal with this.	8
STROP00003	Primary researchers	2	Methods: Bias	31. For quantitative outcome variables; specify if any investigation of potential bias resulting from pharmacotherapy was undertaken. If relevant; describe the nature and magnitude of the potential bias; and explain what approach was used to deal with this.	9
STROP00003	Primary researchers	1	Methods: Bias	32. Report how adherence to treatment was assessed; and report the results of the assessment.	8
STROP00003	Primary researchers	2	Methods: Bias	32. Report how adherence to treatment was assessed; and report the results of the assessment.	9
STROP00003	Primary researchers	1	Methods: Study size	33. Explain how the study size was arrived at; or provide details of the a priori power to detect effect sizes of varying degrees.	9
STROP00003	Primary researchers	2	Methods: Study size	33. Explain how the study size was arrived at; or provide details of the a priori power to detect effect sizes of varying degrees.	9
STROP00003	Primary researchers	1	Methods: Quantitative variables	34. Explain how quantitative variables (confounders and effect modifiers) were handled in the analyses. If applicable; describe which groupings were chosen; and why.	6
STROP00003	Primary researchers	2	Methods: Quantitative variables	34. Explain how quantitative variables (confounders and effect modifiers) were handled in the analyses. If applicable; describe which groupings were chosen; and why.	8
STROP00003	Primary researchers	1	Methods: Quantitative variables	35. If applicable; describe how effects of treatment on quantitative outcome variables were dealt with.	6
STROP00003	Primary researchers	2	Methods: Quantitative variables	35. If applicable; describe how effects of treatment on quantitative outcome variables were dealt with.	6
STROP00003	Primary researchers	1	Methods: Statistical methods	36. Describe all statistical methods; including those used to control for confounding.	9
STROP00003	Primary researchers	2	Methods: Statistical methods	36. Describe all statistical methods; including those used to control for confounding.	9
STROP00003	Primary researchers	1	Methods: Statistical methods	37. State software version used and options (or settings) chosen.	8
STROP00003	Primary researchers	2	Methods: Statistical methods	37. State software version used and options (or settings) chosen.	9
STROP00003	Primary researchers	1	Methods: Statistical methods	38. Describe any methods used to examine subgroups and interactions.	9
STROP00003	Primary researchers	2	Methods: Statistical methods	38. Describe any methods used to examine subgroups and interactions.	9
STROP00003	Primary researchers	1	Methods: Statistical methods	39. Explain how missing data were addressed.	9
STROP00003	Primary researchers	2	Methods: Statistical methods	39. Explain how missing data were addressed.	9
STROP00003	Primary researchers	1	Methods: Statistical methods	40. Report any methods used to assess the assumption of missingness at random and the finding of such assessments.	8
STROP00003	Primary researchers	2	Methods: Statistical methods	40. Report any methods used to assess the assumption of missingness at random and the finding of such assessments.	9
STROP00003	Primary researchers	1	Methods: Statistical methods	41. Cohort study - If applicable; explain how loss to follow-up was addressed.	9
STROP00003	Primary researchers	2	Methods: Statistical methods	41. Cohort study - If applicable; explain how loss to follow-up was addressed.	9
STROP00003	Primary researchers	1	Methods: Statistical methods	42. Case-control study - If applicable; explain how matching of cases and controls was addressed.	8
STROP00003	Primary researchers	2	Methods: Statistical methods	42. Case-control study - If applicable; explain how matching of cases and controls was addressed.	9
STROP00003	Primary researchers	1	Methods: Statistical methods	43. Cross-sectional study - If applicable; describe analytical methods taking account of sampling strategy.	8
STROP00003	Primary researchers	2	Methods: Statistical methods	43. Cross-sectional study - If applicable; describe analytical methods taking account of sampling strategy.	8
STROP00003	Primary researchers	1	Methods: Statistical methods	44. Describe any sensitivity analyses.	8
STROP00003	Primary researchers	2	Methods: Statistical methods	44. Describe any sensitivity analyses.	8
STROP00003	Primary researchers	1	Methods: Statistical methods	45. State whether Hardy-Weinberg equilibrium was considered and; if so; how.	8
STROP00003	Primary researchers	2	Methods: Statistical methods	45. State whether Hardy-Weinberg equilibrium was considered and; if so; how.	8
STROP00003	Primary researchers	1	Methods: Statistical methods	46. Where HWE test is undertaken; quote the p-value threshold applied to determine deviation from HWE.	8
STROP00003	Primary researchers	2	Methods: Statistical methods	46. Where HWE test is undertaken; quote the p-value threshold applied to determine deviation from HWE.	9
STROP00003	Primary researchers	1	Methods: Statistical methods	47. Describe any methods used for inferring genotypes or haplotypes.	8
STROP00003	Primary researchers	2	Methods: Statistical methods	47. Describe any methods used for inferring genotypes or haplotypes.	8
STROP00003	Primary researchers	1	Methods: Statistical methods	48. Describe any methods used to assess or address population stratification.	8
STROP00003	Primary researchers	2	Methods: Statistical methods	48. Describe any methods used to assess or address population stratification.	9
STROP00003	Primary researchers	1	Methods: Statistical methods	49. Describe any methods used to assess and correct for relatedness among subjects. Report results of assessments for relatedness	8
STROP00003	Primary researchers	2	Methods: Statistical methods	49. Describe any methods used to assess and correct for relatedness among subjects. Report results of assessments for relatedness	9
STROP00003	Primary researchers	1	Methods: Statistical methods	50. Describe any assumptions made regarding mode of inheritance.	9
STROP00003	Primary researchers	2	Methods: Statistical methods	50. Describe any assumptions made regarding mode of inheritance.	9
STROP00003	Primary researchers	1	Methods: Statistical methods	51. Provide justification for assumption of mode of inheritance or if no mode is assumed.	6
STROP00003	Primary researchers	2	Methods: Statistical methods	51. Provide justification for assumption of mode of inheritance or if no mode is assumed.	6
STROP00003	Primary researchers	1	Methods: Statistical methods	52. a) Describe any methods used to address multiple comparisons or to control risk of false positive findings due to investigating multiple genetic variants.	9
STROP00003	Primary researchers	2	Methods: Statistical methods	52. a) Describe any methods used to address multiple comparisons or to control risk of false positive findings due to investigating multiple genetic variants.	9
STROP00003	Primary researchers	1	Methods: Statistical methods	52. b) Describe any methods used to address multiple comparisons or to control risk of false positive findings due to investigating multiple outcomes.	9
STROP00003	Primary researchers	2	Methods: Statistical methods	52. b) Describe any methods used to address multiple comparisons or to control risk of false positive findings due to investigating multiple outcomes.	9
STROP00003	Primary researchers	1	Methods: Statistical methods	52. c) Describe any methods used to address multiple comparisons or to control risk of false positive findings due to investigating multiple assumptions regarding mode of inheritance.	9
STROP00003	Primary researchers	2	Methods: Statistical methods	52. c) Describe any methods used to address multiple comparisons or to control risk of false positive findings due to investigating multiple assumptions regarding mode of inheritance.	9
STROP00003	Primary researchers	1	Methods: Statistical methods	53. Describe any methods used to adjust for extent of adherence in the analyses.	7
STROP00003	Primary researchers	2	Methods: Statistical methods	53. Describe any methods used to adjust for extent of adherence in the analyses.	7
STROP00003	Primary researchers	1	Results: Participants	54. a) Report the numbers of individuals at each stage of the study - e.g.; numbers potentially eligible; examined for eligibility; confirmed eligible; included in the study; completing follow-up; and analysed.	6
STROP00003	Primary researchers	2	Results: Participants	54. a) Report the numbers of individuals at each stage of the study - e.g.; numbers potentially eligible; examined for eligibility; confirmed eligible; included in the study; completing follow-up; and analysed.	9
STROP00003	Primary researchers	1	Results: Participants	54. b) Give reasons for non-participation at each stage.	6
STROP00003	Primary researchers	2	Results: Participants	54. b) Give reasons for non-participation at each stage.	6
STROP00003	Primary researchers	1	Results: Participants	54. c) Consider use of a flow diagram.	9
STROP00003	Primary researchers	2	Results: Participants	54. c) Consider use of a flow diagram.	9
STROP00003	Primary researchers	1	Results: Participants	55. For each genetic variant; report numbers of individuals in whom genotyping was attempted and numbers of individuals in whom genotyping was successful.	7
STROP00003	Primary researchers	2	Results: Participants	55. For each genetic variant; report numbers of individuals in whom genotyping was attempted and numbers of individuals in whom genotyping was successful.	7
STROP00003	Primary researchers	1	Results: SNPs	56. Report any SNPs that were excluded from analysis; and provide reasons for these exclusions	9
STROP00003	Primary researchers	2	Results: SNPs	56. Report any SNPs that were excluded from analysis; and provide reasons for these exclusions	9
STROP00003	Primary researchers	1	Results: Descriptive data	57. Give characteristics of study participants (e.g.; demographic; clinical; social) and information on potential confounders.	9
STROP00003	Primary researchers	2	Results: Descriptive data	57. Give characteristics of study participants (e.g.; demographic; clinical; social) and information on potential confounders.	9
STROP00003	Primary researchers	1	Results: Descriptive data	58. Indicate the number of participants with missing data for each variable of interest.	9
STROP00003	Primary researchers	2	Results: Descriptive data	58. Indicate the number of participants with missing data for each variable of interest.	9
STROP00003	Primary researchers	1	Results: Descriptive data	59. For a cohort study; consider giving information listed in (57) and (58) by genotype.	7
STROP00003	Primary researchers	2	Results: Descriptive data	59. For a cohort study; consider giving information listed in (57) and (58) by genotype.	7
STROP00003	Primary researchers	1	Results: Descriptive data	60. For a case-control study; give the information listed in (57) and (58) for cases and controls separately.	7
STROP00003	Primary researchers	2	Results: Descriptive data	60. For a case-control study; give the information listed in (57) and (58) for cases and controls separately.	7
STROP00003	Primary researchers	1	Results: Descriptive data	61. Report reasons for missing genotype data.	9
STROP00003	Primary researchers	2	Results: Descriptive data	61. Report reasons for missing genotype data.	9
STROP00003	Primary researchers	1	Results: Descriptive data	62. Cohort study - Summarize follow-up time; e.g. average and total amount.	8
STROP00003	Primary researchers	2	Results: Descriptive data	62. Cohort study - Summarize follow-up time; e.g. average and total amount.	8
STROP00003	Primary researchers	1	Results: Descriptive data	63. Where HWE test undertaken; highlight SNPs that deviate from HWE.	9
STROP00003	Primary researchers	2	Results: Descriptive data	63. Where HWE test undertaken; highlight SNPs that deviate from HWE.	9
STROP00003	Primary researchers	1	Results: Descriptive data	64. Where population stratification is assessed; report the results.	9
STROP00003	Primary researchers	2	Results: Descriptive data	64. Where population stratification is assessed; report the results.	9
STROP00003	Primary researchers	1	Results: Outcome data	65. a) For a cohort study; report all outcomes (phenotypes) investigated for each genotype category over time	8
STROP00003	Primary researchers	2	Results: Outcome data	65. a) For a cohort study; report all outcomes (phenotypes) investigated for each genotype category over time	9
STROP00003	Primary researchers	1	Results: Outcome data	65. b) For a case-control study; report numbers in each genotype category for all outcomes investigated	8
STROP00003	Primary researchers	2	Results: Outcome data	65. b) For a case-control study; report numbers in each genotype category for all outcomes investigated	8
STROP00003	Primary researchers	1	Results: Outcome data	65. c) For a cross sectional study; report all outcomes (phenotypes) investigated for each genotype category	8
STROP00003	Primary researchers	2	Results: Outcome data	65. c) For a cross sectional study; report all outcomes (phenotypes) investigated for each genotype category	9
STROP00003	Primary researchers	1	Results: Outcome data	66. If a study includes more than one ethnic group; provide the summary data specified in (65) per ethnic group.	8
STROP00003	Primary researchers	2	Results: Outcome data	66. If a study includes more than one ethnic group; provide the summary data specified in (65) per ethnic group.	8
STROP00003	Primary researchers	1	Results: Main results	67. Give unadjusted estimates and; if applicable; confounder-adjusted estimates and their precision (e.g.; 95% confidence intervals). Make clear which confounders were adjusted for and why they were included.	9
STROP00003	Primary researchers	2	Results: Main results	67. Give unadjusted estimates and; if applicable; confounder-adjusted estimates and their precision (e.g.; 95% confidence intervals). Make clear which confounders were adjusted for and why they were included.	9
STROP00003	Primary researchers	1	Results: Main results	68. Report category boundaries when continuous variables were categorized.	9
STROP00003	Primary researchers	2	Results: Main results	68. Report category boundaries when continuous variables were categorized.	9
STROP00003	Primary researchers	1	Results: Main results	69. If relevant; consider translating effect estimates to number needed to test to illustrate potential clinical utility of any significant findings.	9
STROP00003	Primary researchers	2	Results: Main results	69. If relevant; consider translating effect estimates to number needed to test to illustrate potential clinical utility of any significant findings.	9
STROP00003	Primary researchers	1	Results: Main results	70. Report results of any adjustments for multiple comparisons.	9
STROP00003	Primary researchers	2	Results: Main results	70. Report results of any adjustments for multiple comparisons.	9
STROP00003	Primary researchers	1	Results: Main results	71. Report precise p-values for all associations.	9
STROP00003	Primary researchers	2	Results: Main results	71. Report precise p-values for all associations.	9
STROP00003	Primary researchers	1	Results: Other analyses	72. Report other analyses done - e.g.; analyses of subgroups and interactions; and sensitivity analyses.	6
STROP00003	Primary researchers	2	Results: Other analyses	72. Report other analyses done - e.g.; analyses of subgroups and interactions; and sensitivity analyses.	6
STROP00003	Primary researchers	1	Results: Other analyses	73. If numerous genetic exposures (genetic variants) were examined; summarize results from all analyses undertaken.	6
STROP00003	Primary researchers	2	Results: Other analyses	73. If numerous genetic exposures (genetic variants) were examined; summarize results from all analyses undertaken.	6
STROP00003	Primary researchers	1	Results: Other analyses	74. If detailed results are available elsewhere; state how they can be accessed.	6
STROP00003	Primary researchers	2	Results: Other analyses	74. If detailed results are available elsewhere; state how they can be accessed.	9
STROP00003	Primary researchers	1	Discussion	75. Summarize key results with reference to study objectives.	9
STROP00003	Primary researchers	2	Discussion	75. Summarize key results with reference to study objectives.	9
STROP00003	Primary researchers	1	Discussion	76. Discuss limitations of the study; taking into account sources of potential bias or imprecision. Discuss both direction and magnitude of any potential bias.	9
STROP00003	Primary researchers	2	Discussion	76. Discuss limitations of the study; taking into account sources of potential bias or imprecision. Discuss both direction and magnitude of any potential bias.	9
STROP00003	Primary researchers	1	Discussion	77. Give a cautious overall interpretation of results considering objectives; limitations; multiplicity of analyses; results from similar studies; and other relevant evidence.	6
STROP00003	Primary researchers	2	Discussion	77. Give a cautious overall interpretation of results considering objectives; limitations; multiplicity of analyses; results from similar studies; and other relevant evidence.	9
STROP00003	Primary researchers	1	Discussion	78. Report genotype frequencies from other studies	6
STROP00003	Primary researchers	2	Discussion	78. Report genotype frequencies from other studies	6
STROP00003	Primary researchers	1	Discussion	79. Discuss the generalisability (external validity) of the study results.	6
STROP00003	Primary researchers	2	Discussion	79. Discuss the generalisability (external validity) of the study results.	9
STROP00003	Primary researchers	1	Discussion	80. Discuss; if pertinent; the health care relevance of the study results.	9
STROP00003	Primary researchers	2	Discussion	80. Discuss; if pertinent; the health care relevance of the study results.	9
STROP00003	Primary researchers	1	Other information	81. State whether the protocol for the analysed data is publicly available and if so; how the protocol can be accessed.	9
STROP00003	Primary researchers	2	Other information	81. State whether the protocol for the analysed data is publicly available and if so; how the protocol can be accessed.	9
STROP00003	Primary researchers	2	Discussion	Report on the risk of phenoconversion (genotype-phenotype mismatch) and it's magnitude in the study population.	9
STROP00003	Primary researchers	1	Other information	82. State whether the study has been registered. If the study has been registered; provide details of the registry.	6
STROP00003	Primary researchers	2	Other information	82. State whether the study has been registered. If the study has been registered; provide details of the registry.	9
STROP00003	Primary researchers	1	Other information	83. a) Report whether ethical approval was obtained for the collection of genetic data	9
STROP00003	Primary researchers	2	Other information	83. a) Report whether ethical approval was obtained for the collection of genetic data	9
STROP00003	Primary researchers	1	Other information	83. b) If ethical approval was obtained; report the committee that gave ethical approval and a reference ID	9
STROP00003	Primary researchers	2	Other information	83. b) If ethical approval was obtained; report the committee that gave ethical approval and a reference ID	9
STROP00003	Primary researchers	1	Other information	84. Give the source of funding and the role of the funders for the present study and; if applicable; for the original study on which the present article is based.	9
STROP00003	Primary researchers	2	Other information	84. Give the source of funding and the role of the funders for the present study and; if applicable; for the original study on which the present article is based.	9
STROP00003	Primary researchers	1	Other information	85. State whether databases for the analysed data are or will become publicly available and if so; how they can be accessed.	6
STROP00003	Primary researchers	2	Other information	85. State whether databases for the analysed data are or will become publicly available and if so; how they can be accessed.	6
STROP00004	Primary researchers	1	Title and abstract	1. Indicate the study's pharmacogenetic design in the title and the abstract.	9
STROP00004	Primary researchers	2	Title and abstract	1. Indicate the study's pharmacogenetic design in the title and the abstract.	9
STROP00004	Primary researchers	1	Title and abstract	2. Provide in the abstract an informative and balanced summary of what was done and what was found.	9
STROP00004	Primary researchers	2	Title and abstract	2. Provide in the abstract an informative and balanced summary of what was done and what was found.	9
STROP00004	Primary researchers	1	Introduction	3. Explain the scientific background and rationale for the investigation being reported.	8
STROP00004	Primary researchers	2	Introduction	3. Explain the scientific background and rationale for the investigation being reported.	9
STROP00004	Primary researchers	1	Introduction	4. Provide reasons for choosing the genes and SNPs genotyped.	7
STROP00004	Primary researchers	2	Introduction	4. Provide reasons for choosing the genes and SNPs genotyped.	9
STROP00004	Primary researchers	1	Introduction	5. If reasons for (4) include previous association studies; provide key details from these studies (effect size and standard error/confidence interval)	2
STROP00004	Primary researchers	2	Introduction	5. If reasons for (4) include previous association studies; provide key details from these studies (effect size and standard error/confidence interval)	7
STROP00004	Primary researchers	1	Introduction	6. State specific objectives; including any pre-specified hypotheses.	7
STROP00004	Primary researchers	2	Introduction	6. State specific objectives; including any pre-specified hypotheses.	9
STROP00004	Primary researchers	1	Introduction	7. State if the study is the first report of a pharmacogenetic association; a replication effort; or both.	5
STROP00004	Primary researchers	2	Introduction	7. State if the study is the first report of a pharmacogenetic association; a replication effort; or both.	6
STROP00004	Primary researchers	1	Methods: Study design	8. Present key elements of study design early in the paper.	7
STROP00004	Primary researchers	2	Methods: Study design	8. Present key elements of study design early in the paper.	7
STROP00004	Primary researchers	1	Methods: Setting	9. Describe the setting; locations and relevant dates; including periods of recruitment; follow-up; and data collection.	9
STROP00004	Primary researchers	2	Methods: Setting	9. Describe the setting; locations and relevant dates; including periods of recruitment; follow-up; and data collection.	9
STROP00004	Primary researchers	1	Methods: Participants	10. Cohort study - Give the eligibility criteria; and the sources and methods of selection of participants. Describe methods of follow-up.	7
STROP00004	Primary researchers	2	Methods: Participants	10. Cohort study - Give the eligibility criteria; and the sources and methods of selection of participants. Describe methods of follow-up.	8
STROP00004	Primary researchers	1	Methods: Participants	11. Case-control study - Give the eligibility criteria; and the sources and methods of case ascertainment and control selection. State whether true controls or population controls were used. Give the rationale for the choice of cases and controls.	5
STROP00004	Primary researchers	2	Methods: Participants	11. Case-control study - Give the eligibility criteria; and the sources and methods of case ascertainment and control selection. State whether true controls or population controls were used. Give the rationale for the choice of cases and controls.	7
STROP00004	Primary researchers	1	Methods: Participants	12. Cross-sectional study - Give the eligibility criteria; and the sources and methods of selection of participants.	7
STROP00004	Primary researchers	2	Methods: Participants	12. Cross-sectional study - Give the eligibility criteria; and the sources and methods of selection of participants.	8
STROP00004	Primary researchers	1	Methods: Participants	13. Report the drug and regime participants were exposed to; and the length of exposure.	3
STROP00004	Primary researchers	2	Methods: Participants	13. Report the drug and regime participants were exposed to; and the length of exposure.	6
STROP00004	Primary researchers	1	Methods: Participants	14. Cohort study - For matched studies; give matching criteria and number in each genotype group.	10
STROP00004	Primary researchers	2	Methods: Participants	14. Cohort study - For matched studies; give matching criteria and number in each genotype group.	7
STROP00004	Primary researchers	1	Methods: Participants	15. Case-control study - For matched studies; give matching criteria and the number of controls per case.	10
STROP00004	Primary researchers	2	Methods: Participants	15. Case-control study - For matched studies; give matching criteria and the number of controls per case.	7
STROP00004	Primary researchers	1	Methods: Participants	16. Give information on the criteria and methods for selection of subsets of participants from a larger study; when relevant.	4
STROP00004	Primary researchers	2	Methods: Participants	16. Give information on the criteria and methods for selection of subsets of participants from a larger study; when relevant.	7
STROP00004	Primary researchers	1	Methods: Participants	17. If other publications report results for the same patient cohort; or a subset of the patient cohort; provide information on this patient cohort overlap and references to the relevant publications.	2
STROP00004	Primary researchers	2	Methods: Participants	17. If other publications report results for the same patient cohort; or a subset of the patient cohort; provide information on this patient cohort overlap and references to the relevant publications.	7
STROP00004	Primary researchers	1	Methods: Variables	18. Provide justification for choice of outcomes.	8
STROP00004	Primary researchers	2	Methods: Variables	18. Provide justification for choice of outcomes.	8
STROP00004	Primary researchers	2	Methods: Participants	If studying drug metabolites; provide references and links to structures and database identifiers	5
STROP00004	Primary researchers	1	Methods: Variables	19. Clearly define all outcomes; potential confounders; and effect modifiers. Give diagnostic criteria; if applicable.	7
STROP00004	Primary researchers	2	Methods: Variables	19. Clearly define all outcomes; potential confounders; and effect modifiers. Give diagnostic criteria; if applicable.	9
STROP00004	Primary researchers	2	Methods: Participants	Report disease/clinical indication of patients using a standardised ontology	8
STROP00004	Primary researchers	1	Methods: Variables	20. Clearly define genetic exposures (genetic variants) using a widely-used nomenclature system. Identify variables likely to be associated with population stratification (confounding by ethnic origin).	6
STROP00004	Primary researchers	2	Methods: Variables	20. Clearly define genetic exposures (genetic variants) using a widely-used nomenclature system. Identify variables likely to be associated with population stratification (confounding by ethnic origin).	9
STROP00004	Primary researchers	2	Methods: Participants	Confirm whether patients were blinded to their genotyping result	8
STROP00004	Primary researchers	1	Methods: Variables	21. Report the rs number of each genotyped SNP.	7
STROP00004	Primary researchers	2	Methods: Variables	21. Report the rs number of each genotyped SNP.	9
STROP00004	Primary researchers	1	Methods: Variables	22. Report whether the outcomes measured (including definitions) are in line with core/preferred outcome sets for the particular topic of interest	10
STROP00004	Primary researchers	2	Methods: Variables	22. Report whether the outcomes measured (including definitions) are in line with core/preferred outcome sets for the particular topic of interest	9
STROP00004	Primary researchers	2	Methods: Variables	Clearly state how haplotypes or star alleles were defined	8
STROP00004	Primary researchers	2	Methods: Variables	Clearly state on which chromosomal strand the alleles are reported	6
STROP00004	Primary researchers	2	Methods: Variables	If referring to the minor; wild-type or mutant allele of a variant; state which allele this is and for which given population/cohort	7
STROP00004	Primary researchers	1	Methods: Data sources management	23. For each variable of interest; give sources of data and details of methods of assessment (measurement). Describe comparability of assessment methods if there is more than one group.	5
STROP00004	Primary researchers	2	Methods: Data sources management	23. For each variable of interest; give sources of data and details of methods of assessment (measurement). Describe comparability of assessment methods if there is more than one group.	7
STROP00004	Primary researchers	1	Methods: Data sources management	24. Describe laboratory methods; including source and storage of DNA; genotyping methods and platforms (including the allele calling algorithm used; and its version); error rates and call rates. State the laboratory/centre where genotyping was done. Describe comparability of laboratory methods if there is more than one group. Specify whether genotypes were assigned using all of the data from the …	6
STROP00004	Primary researchers	2	Methods: Data sources management	24. Describe laboratory methods; including source and storage of DNA; genotyping methods and platforms (including the allele calling algorithm used; and its version); error rates and call rates. State the laboratory/centre where genotyping was done. Describe comparability of laboratory methods if there is more than one group. Specify whether genotypes were assigned using all of the data from the …	9
STROP00004	Primary researchers	1	Methods: Data sources management	25. If study is case-control; confirm whether patients were genotyped in mixed batches.	4
STROP00004	Primary researchers	2	Methods: Data sources management	25. If study is case-control; confirm whether patients were genotyped in mixed batches.	7
STROP00004	Primary researchers	1	Methods: Data sources management	26. Confirm whether genotyping personnel were blinded to outcome status	6
STROP00004	Primary researchers	2	Methods: Data sources management	26. Confirm whether genotyping personnel were blinded to outcome status	6
STROP00004	Primary researchers	1	Methods: Data sources management	27. Describe the primers used.	3
STROP00004	Primary researchers	2	Methods: Data sources management	27. Describe the primers used.	6
STROP00004	Primary researchers	1	Methods: Data sources management	28. Describe genotype quality control methods.	7
STROP00004	Primary researchers	2	Methods: Data sources management	28. Describe genotype quality control methods.	7
STROP00004	Primary researchers	1	Methods: Data sources management	29. Describe findings of genotype quality control methods	6
STROP00004	Primary researchers	2	Methods: Data sources management	29. Describe findings of genotype quality control methods	6
STROP00004	Primary researchers	1	Methods: Bias	30. Describe any efforts to address potential sources of bias.	7
STROP00004	Primary researchers	2	Methods: Bias	30. Describe any efforts to address potential sources of bias.	7
STROP00004	Primary researchers	1	Methods: Bias	31. For quantitative outcome variables; specify if any investigation of potential bias resulting from pharmacotherapy was undertaken. If relevant; describe the nature and magnitude of the potential bias; and explain what approach was used to deal with this.	5
STROP00004	Primary researchers	2	Methods: Bias	31. For quantitative outcome variables; specify if any investigation of potential bias resulting from pharmacotherapy was undertaken. If relevant; describe the nature and magnitude of the potential bias; and explain what approach was used to deal with this.	7
STROP00004	Primary researchers	1	Methods: Bias	32. Report how adherence to treatment was assessed; and report the results of the assessment.	2
STROP00004	Primary researchers	2	Methods: Bias	32. Report how adherence to treatment was assessed; and report the results of the assessment.	7
STROP00004	Primary researchers	1	Methods: Study size	33. Explain how the study size was arrived at; or provide details of the a priori power to detect effect sizes of varying degrees.	8
STROP00004	Primary researchers	2	Methods: Study size	33. Explain how the study size was arrived at; or provide details of the a priori power to detect effect sizes of varying degrees.	7
STROP00004	Primary researchers	1	Methods: Quantitative variables	34. Explain how quantitative variables (confounders and effect modifiers) were handled in the analyses. If applicable; describe which groupings were chosen; and why.	8
STROP00004	Primary researchers	2	Methods: Quantitative variables	34. Explain how quantitative variables (confounders and effect modifiers) were handled in the analyses. If applicable; describe which groupings were chosen; and why.	8
STROP00004	Primary researchers	1	Methods: Quantitative variables	35. If applicable; describe how effects of treatment on quantitative outcome variables were dealt with.	6
STROP00004	Primary researchers	2	Methods: Quantitative variables	35. If applicable; describe how effects of treatment on quantitative outcome variables were dealt with.	7
STROP00004	Primary researchers	1	Methods: Statistical methods	36. Describe all statistical methods; including those used to control for confounding.	8
STROP00004	Primary researchers	2	Methods: Statistical methods	36. Describe all statistical methods; including those used to control for confounding.	9
STROP00004	Primary researchers	1	Methods: Statistical methods	37. State software version used and options (or settings) chosen.	6
STROP00004	Primary researchers	2	Methods: Statistical methods	37. State software version used and options (or settings) chosen.	6
STROP00004	Primary researchers	1	Methods: Statistical methods	38. Describe any methods used to examine subgroups and interactions.	7
STROP00004	Primary researchers	2	Methods: Statistical methods	38. Describe any methods used to examine subgroups and interactions.	8
STROP00004	Primary researchers	1	Methods: Statistical methods	39. Explain how missing data were addressed.	7
STROP00004	Primary researchers	2	Methods: Statistical methods	39. Explain how missing data were addressed.	7
STROP00004	Primary researchers	1	Methods: Statistical methods	40. Report any methods used to assess the assumption of missingness at random and the finding of such assessments.	6
STROP00004	Primary researchers	2	Methods: Statistical methods	40. Report any methods used to assess the assumption of missingness at random and the finding of such assessments.	7
STROP00004	Primary researchers	1	Methods: Statistical methods	41. Cohort study - If applicable; explain how loss to follow-up was addressed.	7
STROP00004	Primary researchers	2	Methods: Statistical methods	41. Cohort study - If applicable; explain how loss to follow-up was addressed.	7
STROP00004	Primary researchers	1	Methods: Statistical methods	42. Case-control study - If applicable; explain how matching of cases and controls was addressed.	6
STROP00004	Primary researchers	2	Methods: Statistical methods	42. Case-control study - If applicable; explain how matching of cases and controls was addressed.	7
STROP00004	Primary researchers	1	Methods: Statistical methods	43. Cross-sectional study - If applicable; describe analytical methods taking account of sampling strategy.	6
STROP00004	Primary researchers	2	Methods: Statistical methods	43. Cross-sectional study - If applicable; describe analytical methods taking account of sampling strategy.	6
STROP00004	Primary researchers	1	Methods: Statistical methods	44. Describe any sensitivity analyses.	5
STROP00004	Primary researchers	2	Methods: Statistical methods	44. Describe any sensitivity analyses.	7
STROP00004	Primary researchers	1	Methods: Statistical methods	45. State whether Hardy-Weinberg equilibrium was considered and; if so; how.	10
STROP00004	Primary researchers	2	Methods: Statistical methods	45. State whether Hardy-Weinberg equilibrium was considered and; if so; how.	9
STROP00004	Primary researchers	1	Methods: Statistical methods	46. Where HWE test is undertaken; quote the p-value threshold applied to determine deviation from HWE.	10
STROP00004	Primary researchers	2	Methods: Statistical methods	46. Where HWE test is undertaken; quote the p-value threshold applied to determine deviation from HWE.	9
STROP00004	Primary researchers	1	Methods: Statistical methods	47. Describe any methods used for inferring genotypes or haplotypes.	10
STROP00004	Primary researchers	2	Methods: Statistical methods	47. Describe any methods used for inferring genotypes or haplotypes.	8
STROP00004	Primary researchers	1	Methods: Statistical methods	48. Describe any methods used to assess or address population stratification.	10
STROP00004	Primary researchers	2	Methods: Statistical methods	48. Describe any methods used to assess or address population stratification.	9
STROP00004	Primary researchers	1	Methods: Statistical methods	49. Describe any methods used to assess and correct for relatedness among subjects. Report results of assessments for relatedness	10
STROP00004	Primary researchers	2	Methods: Statistical methods	49. Describe any methods used to assess and correct for relatedness among subjects. Report results of assessments for relatedness	7
STROP00004	Primary researchers	1	Methods: Statistical methods	50. Describe any assumptions made regarding mode of inheritance.	10
STROP00004	Primary researchers	2	Methods: Statistical methods	50. Describe any assumptions made regarding mode of inheritance.	10
STROP00004	Primary researchers	1	Methods: Statistical methods	51. Provide justification for assumption of mode of inheritance or if no mode is assumed.	10
STROP00004	Primary researchers	2	Methods: Statistical methods	51. Provide justification for assumption of mode of inheritance or if no mode is assumed.	10
STROP00004	Primary researchers	1	Methods: Statistical methods	52. a) Describe any methods used to address multiple comparisons or to control risk of false positive findings due to investigating multiple genetic variants.	10
STROP00004	Primary researchers	2	Methods: Statistical methods	52. a) Describe any methods used to address multiple comparisons or to control risk of false positive findings due to investigating multiple genetic variants.	8
STROP00004	Primary researchers	1	Methods: Statistical methods	52. b) Describe any methods used to address multiple comparisons or to control risk of false positive findings due to investigating multiple outcomes.	10
STROP00004	Primary researchers	2	Methods: Statistical methods	52. b) Describe any methods used to address multiple comparisons or to control risk of false positive findings due to investigating multiple outcomes.	8
STROP00004	Primary researchers	1	Methods: Statistical methods	52. c) Describe any methods used to address multiple comparisons or to control risk of false positive findings due to investigating multiple assumptions regarding mode of inheritance.	10
STROP00004	Primary researchers	2	Methods: Statistical methods	52. c) Describe any methods used to address multiple comparisons or to control risk of false positive findings due to investigating multiple assumptions regarding mode of inheritance.	8
STROP00004	Primary researchers	1	Methods: Statistical methods	53. Describe any methods used to adjust for extent of adherence in the analyses.	10
STROP00004	Primary researchers	2	Methods: Statistical methods	53. Describe any methods used to adjust for extent of adherence in the analyses.	7
STROP00004	Primary researchers	1	Results: Participants	54. a) Report the numbers of individuals at each stage of the study - e.g.; numbers potentially eligible; examined for eligibility; confirmed eligible; included in the study; completing follow-up; and analysed.	8
STROP00004	Primary researchers	2	Results: Participants	54. a) Report the numbers of individuals at each stage of the study - e.g.; numbers potentially eligible; examined for eligibility; confirmed eligible; included in the study; completing follow-up; and analysed.	9
STROP00004	Primary researchers	1	Results: Participants	54. b) Give reasons for non-participation at each stage.	9
STROP00004	Primary researchers	2	Results: Participants	54. b) Give reasons for non-participation at each stage.	9
STROP00004	Primary researchers	1	Results: Participants	54. c) Consider use of a flow diagram.	9
STROP00004	Primary researchers	2	Results: Participants	54. c) Consider use of a flow diagram.	9
STROP00004	Primary researchers	1	Results: Participants	55. For each genetic variant; report numbers of individuals in whom genotyping was attempted and numbers of individuals in whom genotyping was successful.	6
STROP00004	Primary researchers	2	Results: Participants	55. For each genetic variant; report numbers of individuals in whom genotyping was attempted and numbers of individuals in whom genotyping was successful.	6
STROP00004	Primary researchers	1	Results: SNPs	56. Report any SNPs that were excluded from analysis; and provide reasons for these exclusions	7
STROP00004	Primary researchers	2	Results: SNPs	56. Report any SNPs that were excluded from analysis; and provide reasons for these exclusions	8
STROP00004	Primary researchers	1	Results: Descriptive data	57. Give characteristics of study participants (e.g.; demographic; clinical; social) and information on potential confounders.	7
STROP00004	Primary researchers	2	Results: Descriptive data	57. Give characteristics of study participants (e.g.; demographic; clinical; social) and information on potential confounders.	7
STROP00004	Primary researchers	1	Results: Descriptive data	58. Indicate the number of participants with missing data for each variable of interest.	4
STROP00004	Primary researchers	2	Results: Descriptive data	58. Indicate the number of participants with missing data for each variable of interest.	7
STROP00004	Primary researchers	1	Results: Descriptive data	59. For a cohort study; consider giving information listed in (57) and (58) by genotype.	4
STROP00004	Primary researchers	2	Results: Descriptive data	59. For a cohort study; consider giving information listed in (57) and (58) by genotype.	6
STROP00004	Primary researchers	1	Results: Descriptive data	60. For a case-control study; give the information listed in (57) and (58) for cases and controls separately.	6
STROP00004	Primary researchers	2	Results: Descriptive data	60. For a case-control study; give the information listed in (57) and (58) for cases and controls separately.	6
STROP00004	Primary researchers	1	Results: Descriptive data	61. Report reasons for missing genotype data.	7
STROP00004	Primary researchers	2	Results: Descriptive data	61. Report reasons for missing genotype data.	7
STROP00004	Primary researchers	1	Results: Descriptive data	62. Cohort study - Summarize follow-up time; e.g. average and total amount.	7
STROP00004	Primary researchers	2	Results: Descriptive data	62. Cohort study - Summarize follow-up time; e.g. average and total amount.	7
STROP00004	Primary researchers	1	Results: Descriptive data	63. Where HWE test undertaken; highlight SNPs that deviate from HWE.	6
STROP00004	Primary researchers	2	Results: Descriptive data	63. Where HWE test undertaken; highlight SNPs that deviate from HWE.	10
STROP00004	Primary researchers	1	Results: Descriptive data	64. Where population stratification is assessed; report the results.	10
STROP00004	Primary researchers	2	Results: Descriptive data	64. Where population stratification is assessed; report the results.	10
STROP00004	Primary researchers	1	Results: Outcome data	65. a) For a cohort study; report all outcomes (phenotypes) investigated for each genotype category over time	7
STROP00004	Primary researchers	2	Results: Outcome data	65. a) For a cohort study; report all outcomes (phenotypes) investigated for each genotype category over time	9
STROP00004	Primary researchers	1	Results: Outcome data	65. b) For a case-control study; report numbers in each genotype category for all outcomes investigated	8
STROP00004	Primary researchers	2	Results: Outcome data	65. b) For a case-control study; report numbers in each genotype category for all outcomes investigated	9
STROP00004	Primary researchers	1	Results: Outcome data	65. c) For a cross sectional study; report all outcomes (phenotypes) investigated for each genotype category	7
STROP00004	Primary researchers	2	Results: Outcome data	65. c) For a cross sectional study; report all outcomes (phenotypes) investigated for each genotype category	9
STROP00004	Primary researchers	1	Results: Outcome data	66. If a study includes more than one ethnic group; provide the summary data specified in (65) per ethnic group.	5
STROP00004	Primary researchers	2	Results: Outcome data	66. If a study includes more than one ethnic group; provide the summary data specified in (65) per ethnic group.	7
STROP00004	Primary researchers	1	Results: Main results	67. Give unadjusted estimates and; if applicable; confounder-adjusted estimates and their precision (e.g.; 95% confidence intervals). Make clear which confounders were adjusted for and why they were included.	5
STROP00004	Primary researchers	2	Results: Main results	67. Give unadjusted estimates and; if applicable; confounder-adjusted estimates and their precision (e.g.; 95% confidence intervals). Make clear which confounders were adjusted for and why they were included.	9
STROP00004	Primary researchers	1	Results: Main results	68. Report category boundaries when continuous variables were categorized.	3
STROP00004	Primary researchers	2	Results: Main results	68. Report category boundaries when continuous variables were categorized.	7
STROP00004	Primary researchers	1	Results: Main results	69. If relevant; consider translating effect estimates to number needed to test to illustrate potential clinical utility of any significant findings.	6
STROP00004	Primary researchers	2	Results: Main results	69. If relevant; consider translating effect estimates to number needed to test to illustrate potential clinical utility of any significant findings.	6
STROP00004	Primary researchers	1	Results: Main results	70. Report results of any adjustments for multiple comparisons.	6
STROP00004	Primary researchers	2	Results: Main results	70. Report results of any adjustments for multiple comparisons.	7
STROP00004	Primary researchers	1	Results: Main results	71. Report precise p-values for all associations.	6
STROP00004	Primary researchers	2	Results: Main results	71. Report precise p-values for all associations.	9
STROP00004	Primary researchers	1	Results: Other analyses	72. Report other analyses done - e.g.; analyses of subgroups and interactions; and sensitivity analyses.	7
STROP00004	Primary researchers	2	Results: Other analyses	72. Report other analyses done - e.g.; analyses of subgroups and interactions; and sensitivity analyses.	7
STROP00004	Primary researchers	1	Results: Other analyses	73. If numerous genetic exposures (genetic variants) were examined; summarize results from all analyses undertaken.	7
STROP00004	Primary researchers	2	Results: Other analyses	73. If numerous genetic exposures (genetic variants) were examined; summarize results from all analyses undertaken.	7
STROP00004	Primary researchers	1	Results: Other analyses	74. If detailed results are available elsewhere; state how they can be accessed.	7
STROP00004	Primary researchers	2	Results: Other analyses	74. If detailed results are available elsewhere; state how they can be accessed.	7
STROP00004	Primary researchers	1	Discussion	75. Summarize key results with reference to study objectives.	9
STROP00004	Primary researchers	2	Discussion	75. Summarize key results with reference to study objectives.	9
STROP00004	Primary researchers	1	Discussion	76. Discuss limitations of the study; taking into account sources of potential bias or imprecision. Discuss both direction and magnitude of any potential bias.	8
STROP00004	Primary researchers	2	Discussion	76. Discuss limitations of the study; taking into account sources of potential bias or imprecision. Discuss both direction and magnitude of any potential bias.	9
STROP00004	Primary researchers	1	Discussion	77. Give a cautious overall interpretation of results considering objectives; limitations; multiplicity of analyses; results from similar studies; and other relevant evidence.	8
STROP00004	Primary researchers	2	Discussion	77. Give a cautious overall interpretation of results considering objectives; limitations; multiplicity of analyses; results from similar studies; and other relevant evidence.	9
STROP00004	Primary researchers	1	Discussion	78. Report genotype frequencies from other studies	5
STROP00004	Primary researchers	2	Discussion	78. Report genotype frequencies from other studies	6
STROP00004	Primary researchers	1	Discussion	79. Discuss the generalisability (external validity) of the study results.	6
STROP00004	Primary researchers	2	Discussion	79. Discuss the generalisability (external validity) of the study results.	7
STROP00004	Primary researchers	1	Discussion	80. Discuss; if pertinent; the health care relevance of the study results.	8
STROP00004	Primary researchers	2	Discussion	80. Discuss; if pertinent; the health care relevance of the study results.	9
STROP00004	Primary researchers	1	Other information	81. State whether the protocol for the analysed data is publicly available and if so; how the protocol can be accessed.	6
STROP00004	Primary researchers	2	Other information	81. State whether the protocol for the analysed data is publicly available and if so; how the protocol can be accessed.	6
STROP00004	Primary researchers	2	Discussion	Report on the risk of phenoconversion (genotype-phenotype mismatch) and it's magnitude in the study population.	6
STROP00004	Primary researchers	1	Other information	82. State whether the study has been registered. If the study has been registered; provide details of the registry.	6
STROP00004	Primary researchers	2	Other information	82. State whether the study has been registered. If the study has been registered; provide details of the registry.	8
STROP00004	Primary researchers	1	Other information	83. a) Report whether ethical approval was obtained for the collection of genetic data	7
STROP00004	Primary researchers	2	Other information	83. a) Report whether ethical approval was obtained for the collection of genetic data	10
STROP00004	Primary researchers	1	Other information	83. b) If ethical approval was obtained; report the committee that gave ethical approval and a reference ID	4
STROP00004	Primary researchers	2	Other information	83. b) If ethical approval was obtained; report the committee that gave ethical approval and a reference ID	4
STROP00004	Primary researchers	1	Other information	84. Give the source of funding and the role of the funders for the present study and; if applicable; for the original study on which the present article is based.	6
STROP00004	Primary researchers	2	Other information	84. Give the source of funding and the role of the funders for the present study and; if applicable; for the original study on which the present article is based.	9
STROP00004	Primary researchers	1	Other information	85. State whether databases for the analysed data are or will become publicly available and if so; how they can be accessed.	6
STROP00004	Primary researchers	2	Other information	85. State whether databases for the analysed data are or will become publicly available and if so; how they can be accessed.	7
STROP00005	Systematic reviewers	0	Title and abstract	1. Indicate the study's pharmacogenetic design in the title and the abstract.	-9
STROP00005	Systematic reviewers	0	Title and abstract	2. Provide in the abstract an informative and balanced summary of what was done and what was found.	-9
STROP00005	Systematic reviewers	0	Introduction	3. Explain the scientific background and rationale for the investigation being reported.	-9
STROP00005	Systematic reviewers	0	Introduction	4. Provide reasons for choosing the genes and SNPs genotyped.	-9
STROP00005	Systematic reviewers	0	Introduction	5. If reasons for (4) include previous association studies; provide key details from these studies (effect size and standard error/confidence interval)	-9
STROP00005	Systematic reviewers	0	Introduction	6. State specific objectives; including any pre-specified hypotheses.	-9
STROP00005	Systematic reviewers	0	Introduction	7. State if the study is the first report of a pharmacogenetic association; a replication effort; or both.	-9
STROP00005	Systematic reviewers	0	Methods: Study design	8. Present key elements of study design early in the paper.	-9
STROP00005	Systematic reviewers	0	Methods: Setting	9. Describe the setting; locations and relevant dates; including periods of recruitment; follow-up; and data collection.	-9
STROP00005	Systematic reviewers	0	Methods: Participants	10. Cohort study - Give the eligibility criteria; and the sources and methods of selection of participants. Describe methods of follow-up.	-9
STROP00005	Systematic reviewers	0	Methods: Participants	11. Case-control study - Give the eligibility criteria; and the sources and methods of case ascertainment and control selection. State whether true controls or population controls were used. Give the rationale for the choice of cases and controls.	-9
STROP00005	Systematic reviewers	0	Methods: Participants	12. Cross-sectional study - Give the eligibility criteria; and the sources and methods of selection of participants.	-9
STROP00005	Systematic reviewers	0	Methods: Participants	13. Report the drug and regime participants were exposed to; and the length of exposure.	-9
STROP00005	Systematic reviewers	0	Methods: Participants	14. Cohort study - For matched studies; give matching criteria and number in each genotype group.	-9
STROP00005	Systematic reviewers	0	Methods: Participants	15. Case-control study - For matched studies; give matching criteria and the number of controls per case.	-9
STROP00005	Systematic reviewers	0	Methods: Participants	16. Give information on the criteria and methods for selection of subsets of participants from a larger study; when relevant.	-9
STROP00005	Systematic reviewers	0	Methods: Participants	17. If other publications report results for the same patient cohort; or a subset of the patient cohort; provide information on this patient cohort overlap and references to the relevant publications.	-9
STROP00005	Systematic reviewers	0	Methods: Variables	18. Provide justification for choice of outcomes.	-9
STROP00005	Systematic reviewers	0	Methods: Participants	If studying drug metabolites; provide references and links to structures and database identifiers	-9
STROP00005	Systematic reviewers	0	Methods: Variables	19. Clearly define all outcomes; potential confounders; and effect modifiers. Give diagnostic criteria; if applicable.	-9
STROP00005	Systematic reviewers	0	Methods: Participants	Report disease/clinical indication of patients using a standardised ontology	-9
STROP00005	Systematic reviewers	0	Methods: Variables	20. Clearly define genetic exposures (genetic variants) using a widely-used nomenclature system. Identify variables likely to be associated with population stratification (confounding by ethnic origin).	-9
STROP00005	Systematic reviewers	0	Methods: Participants	Confirm whether patients were blinded to their genotyping result	-9
STROP00005	Systematic reviewers	0	Methods: Variables	21. Report the rs number of each genotyped SNP.	-9
STROP00005	Systematic reviewers	0	Methods: Variables	22. Report whether the outcomes measured (including definitions) are in line with core/preferred outcome sets for the particular topic of interest	-9
STROP00005	Systematic reviewers	0	Methods: Variables	Clearly state how haplotypes or star alleles were defined	-9
STROP00005	Systematic reviewers	0	Methods: Variables	Clearly state on which chromosomal strand the alleles are reported	-9
STROP00005	Systematic reviewers	0	Methods: Variables	If referring to the minor; wild-type or mutant allele of a variant; state which allele this is and for which given population/cohort	-9
STROP00005	Systematic reviewers	0	Methods: Data sources management	23. For each variable of interest; give sources of data and details of methods of assessment (measurement). Describe comparability of assessment methods if there is more than one group.	-9
STROP00005	Systematic reviewers	0	Methods: Data sources management	24. Describe laboratory methods; including source and storage of DNA; genotyping methods and platforms (including the allele calling algorithm used; and its version); error rates and call rates. State the laboratory/centre where genotyping was done. Describe comparability of laboratory methods if there is more than one group. Specify whether genotypes were assigned using all of the data from the …	-9
STROP00005	Systematic reviewers	0	Methods: Data sources management	25. If study is case-control; confirm whether patients were genotyped in mixed batches.	-9
STROP00005	Systematic reviewers	0	Methods: Data sources management	26. Confirm whether genotyping personnel were blinded to outcome status	-9
STROP00005	Systematic reviewers	0	Methods: Data sources management	27. Describe the primers used.	-9
STROP00005	Systematic reviewers	0	Methods: Data sources management	28. Describe genotype quality control methods.	-9
STROP00005	Systematic reviewers	0	Methods: Data sources management	29. Describe findings of genotype quality control methods	-9
STROP00005	Systematic reviewers	0	Methods: Bias	30. Describe any efforts to address potential sources of bias.	-9
STROP00005	Systematic reviewers	0	Methods: Bias	31. For quantitative outcome variables; specify if any investigation of potential bias resulting from pharmacotherapy was undertaken. If relevant; describe the nature and magnitude of the potential bias; and explain what approach was used to deal with this.	-9
STROP00005	Systematic reviewers	0	Methods: Bias	32. Report how adherence to treatment was assessed; and report the results of the assessment.	-9
STROP00005	Systematic reviewers	0	Methods: Study size	33. Explain how the study size was arrived at; or provide details of the a priori power to detect effect sizes of varying degrees.	-9
STROP00005	Systematic reviewers	0	Methods: Quantitative variables	34. Explain how quantitative variables (confounders and effect modifiers) were handled in the analyses. If applicable; describe which groupings were chosen; and why.	-9
STROP00005	Systematic reviewers	0	Methods: Quantitative variables	35. If applicable; describe how effects of treatment on quantitative outcome variables were dealt with.	-9
STROP00005	Systematic reviewers	0	Methods: Statistical methods	36. Describe all statistical methods; including those used to control for confounding.	-9
STROP00005	Systematic reviewers	0	Methods: Statistical methods	37. State software version used and options (or settings) chosen.	-9
STROP00005	Systematic reviewers	0	Methods: Statistical methods	38. Describe any methods used to examine subgroups and interactions.	-9
STROP00005	Systematic reviewers	0	Methods: Statistical methods	39. Explain how missing data were addressed.	-9
STROP00005	Systematic reviewers	0	Methods: Statistical methods	40. Report any methods used to assess the assumption of missingness at random and the finding of such assessments.	-9
STROP00005	Systematic reviewers	0	Methods: Statistical methods	41. Cohort study - If applicable; explain how loss to follow-up was addressed.	-9
STROP00005	Systematic reviewers	0	Methods: Statistical methods	42. Case-control study - If applicable; explain how matching of cases and controls was addressed.	-9
STROP00005	Systematic reviewers	0	Methods: Statistical methods	43. Cross-sectional study - If applicable; describe analytical methods taking account of sampling strategy.	-9
STROP00005	Systematic reviewers	0	Methods: Statistical methods	44. Describe any sensitivity analyses.	-9
STROP00005	Systematic reviewers	0	Methods: Statistical methods	45. State whether Hardy-Weinberg equilibrium was considered and; if so; how.	-9
STROP00005	Systematic reviewers	0	Methods: Statistical methods	46. Where HWE test is undertaken; quote the p-value threshold applied to determine deviation from HWE.	-9
STROP00005	Systematic reviewers	0	Methods: Statistical methods	47. Describe any methods used for inferring genotypes or haplotypes.	-9
STROP00005	Systematic reviewers	0	Methods: Statistical methods	48. Describe any methods used to assess or address population stratification.	-9
STROP00005	Systematic reviewers	0	Methods: Statistical methods	49. Describe any methods used to assess and correct for relatedness among subjects. Report results of assessments for relatedness	-9
STROP00005	Systematic reviewers	0	Methods: Statistical methods	50. Describe any assumptions made regarding mode of inheritance.	-9
STROP00005	Systematic reviewers	0	Methods: Statistical methods	51. Provide justification for assumption of mode of inheritance or if no mode is assumed.	-9
STROP00005	Systematic reviewers	0	Methods: Statistical methods	52. a) Describe any methods used to address multiple comparisons or to control risk of false positive findings due to investigating multiple genetic variants.	-9
STROP00005	Systematic reviewers	0	Methods: Statistical methods	52. b) Describe any methods used to address multiple comparisons or to control risk of false positive findings due to investigating multiple outcomes.	-9
STROP00005	Systematic reviewers	0	Methods: Statistical methods	52. c) Describe any methods used to address multiple comparisons or to control risk of false positive findings due to investigating multiple assumptions regarding mode of inheritance.	-9
STROP00005	Systematic reviewers	0	Methods: Statistical methods	53. Describe any methods used to adjust for extent of adherence in the analyses.	-9
STROP00005	Systematic reviewers	0	Results: Participants	54. a) Report the numbers of individuals at each stage of the study - e.g.; numbers potentially eligible; examined for eligibility; confirmed eligible; included in the study; completing follow-up; and analysed.	-9
STROP00005	Systematic reviewers	0	Results: Participants	54. b) Give reasons for non-participation at each stage.	-9
STROP00005	Systematic reviewers	0	Results: Participants	54. c) Consider use of a flow diagram.	-9
STROP00005	Systematic reviewers	0	Results: Participants	55. For each genetic variant; report numbers of individuals in whom genotyping was attempted and numbers of individuals in whom genotyping was successful.	-9
STROP00005	Systematic reviewers	0	Results: SNPs	56. Report any SNPs that were excluded from analysis; and provide reasons for these exclusions	-9
STROP00005	Systematic reviewers	0	Results: Descriptive data	57. Give characteristics of study participants (e.g.; demographic; clinical; social) and information on potential confounders.	-9
STROP00005	Systematic reviewers	0	Results: Descriptive data	58. Indicate the number of participants with missing data for each variable of interest.	-9
STROP00005	Systematic reviewers	0	Results: Descriptive data	59. For a cohort study; consider giving information listed in (57) and (58) by genotype.	-9
STROP00005	Systematic reviewers	0	Results: Descriptive data	60. For a case-control study; give the information listed in (57) and (58) for cases and controls separately.	-9
STROP00005	Systematic reviewers	0	Results: Descriptive data	61. Report reasons for missing genotype data.	-9
STROP00005	Systematic reviewers	0	Results: Descriptive data	62. Cohort study - Summarize follow-up time; e.g. average and total amount.	-9
STROP00005	Systematic reviewers	0	Results: Descriptive data	63. Where HWE test undertaken; highlight SNPs that deviate from HWE.	-9
STROP00005	Systematic reviewers	0	Results: Descriptive data	64. Where population stratification is assessed; report the results.	-9
STROP00005	Systematic reviewers	0	Results: Outcome data	65. a) For a cohort study; report all outcomes (phenotypes) investigated for each genotype category over time	-9
STROP00005	Systematic reviewers	0	Results: Outcome data	65. b) For a case-control study; report numbers in each genotype category for all outcomes investigated	-9
STROP00005	Systematic reviewers	0	Results: Outcome data	65. c) For a cross sectional study; report all outcomes (phenotypes) investigated for each genotype category	-9
STROP00005	Systematic reviewers	0	Results: Outcome data	66. If a study includes more than one ethnic group; provide the summary data specified in (65) per ethnic group.	-9
STROP00005	Systematic reviewers	0	Results: Main results	67. Give unadjusted estimates and; if applicable; confounder-adjusted estimates and their precision (e.g.; 95% confidence intervals). Make clear which confounders were adjusted for and why they were included.	-9
STROP00005	Systematic reviewers	0	Results: Main results	68. Report category boundaries when continuous variables were categorized.	-9
STROP00005	Systematic reviewers	0	Results: Main results	69. If relevant; consider translating effect estimates to number needed to test to illustrate potential clinical utility of any significant findings.	-9
STROP00005	Systematic reviewers	0	Results: Main results	70. Report results of any adjustments for multiple comparisons.	-9
STROP00005	Systematic reviewers	0	Results: Main results	71. Report precise p-values for all associations.	-9
STROP00005	Systematic reviewers	0	Results: Other analyses	72. Report other analyses done - e.g.; analyses of subgroups and interactions; and sensitivity analyses.	-9
STROP00005	Systematic reviewers	0	Results: Other analyses	73. If numerous genetic exposures (genetic variants) were examined; summarize results from all analyses undertaken.	-9
STROP00005	Systematic reviewers	0	Results: Other analyses	74. If detailed results are available elsewhere; state how they can be accessed.	-9
STROP00005	Systematic reviewers	0	Discussion	75. Summarize key results with reference to study objectives.	-9
STROP00005	Systematic reviewers	0	Discussion	76. Discuss limitations of the study; taking into account sources of potential bias or imprecision. Discuss both direction and magnitude of any potential bias.	-9
STROP00005	Systematic reviewers	0	Discussion	77. Give a cautious overall interpretation of results considering objectives; limitations; multiplicity of analyses; results from similar studies; and other relevant evidence.	-9
STROP00005	Systematic reviewers	0	Discussion	78. Report genotype frequencies from other studies	-9
STROP00005	Systematic reviewers	0	Discussion	79. Discuss the generalisability (external validity) of the study results.	-9
STROP00005	Systematic reviewers	0	Discussion	80. Discuss; if pertinent; the health care relevance of the study results.	-9
STROP00005	Systematic reviewers	0	Other information	81. State whether the protocol for the analysed data is publicly available and if so; how the protocol can be accessed.	-9
STROP00005	Systematic reviewers	0	Discussion	Report on the risk of phenoconversion (genotype-phenotype mismatch) and it's magnitude in the study population.	-9
STROP00005	Systematic reviewers	0	Other information	82. State whether the study has been registered. If the study has been registered; provide details of the registry.	-9
STROP00005	Systematic reviewers	0	Other information	83. a) Report whether ethical approval was obtained for the collection of genetic data	-9
STROP00005	Systematic reviewers	0	Other information	83. b) If ethical approval was obtained; report the committee that gave ethical approval and a reference ID	-9
STROP00005	Systematic reviewers	0	Other information	84. Give the source of funding and the role of the funders for the present study and; if applicable; for the original study on which the present article is based.	-9
STROP00005	Systematic reviewers	0	Other information	85. State whether databases for the analysed data are or will become publicly available and if so; how they can be accessed.	-9
STROP00006	Primary researchers	1	Title and abstract	1. Indicate the study's pharmacogenetic design in the title and the abstract.	9
STROP00006	Primary researchers	1	Title and abstract	2. Provide in the abstract an informative and balanced summary of what was done and what was found.	6
STROP00006	Primary researchers	1	Introduction	3. Explain the scientific background and rationale for the investigation being reported.	7
STROP00006	Primary researchers	1	Introduction	4. Provide reasons for choosing the genes and SNPs genotyped.	6
STROP00006	Primary researchers	1	Introduction	5. If reasons for (4) include previous association studies; provide key details from these studies (effect size and standard error/confidence interval)	7
STROP00006	Primary researchers	1	Introduction	6. State specific objectives; including any pre-specified hypotheses.	6
STROP00006	Primary researchers	1	Introduction	7. State if the study is the first report of a pharmacogenetic association; a replication effort; or both.	9
STROP00006	Primary researchers	1	Methods: Study design	8. Present key elements of study design early in the paper.	7
STROP00006	Primary researchers	1	Methods: Setting	9. Describe the setting; locations and relevant dates; including periods of recruitment; follow-up; and data collection.	6
STROP00006	Primary researchers	1	Methods: Participants	10. Cohort study - Give the eligibility criteria; and the sources and methods of selection of participants. Describe methods of follow-up.	9
STROP00006	Primary researchers	1	Methods: Participants	11. Case-control study - Give the eligibility criteria; and the sources and methods of case ascertainment and control selection. State whether true controls or population controls were used. Give the rationale for the choice of cases and controls.	9
STROP00006	Primary researchers	1	Methods: Participants	12. Cross-sectional study - Give the eligibility criteria; and the sources and methods of selection of participants.	9
STROP00006	Primary researchers	1	Methods: Participants	13. Report the drug and regime participants were exposed to; and the length of exposure.	9
STROP00006	Primary researchers	1	Methods: Participants	14. Cohort study - For matched studies; give matching criteria and number in each genotype group.	9
STROP00006	Primary researchers	1	Methods: Participants	15. Case-control study - For matched studies; give matching criteria and the number of controls per case.	9
STROP00006	Primary researchers	1	Methods: Participants	16. Give information on the criteria and methods for selection of subsets of participants from a larger study; when relevant.	9
STROP00006	Primary researchers	1	Methods: Participants	17. If other publications report results for the same patient cohort; or a subset of the patient cohort; provide information on this patient cohort overlap and references to the relevant publications.	9
STROP00006	Primary researchers	1	Methods: Variables	18. Provide justification for choice of outcomes.	6
STROP00006	Primary researchers	0	Methods: Participants	If studying drug metabolites; provide references and links to structures and database identifiers	-9
STROP00006	Primary researchers	1	Methods: Variables	19. Clearly define all outcomes; potential confounders; and effect modifiers. Give diagnostic criteria; if applicable.	6
STROP00006	Primary researchers	0	Methods: Participants	Report disease/clinical indication of patients using a standardised ontology	-9
STROP00006	Primary researchers	1	Methods: Variables	20. Clearly define genetic exposures (genetic variants) using a widely-used nomenclature system. Identify variables likely to be associated with population stratification (confounding by ethnic origin).	9
STROP00006	Primary researchers	0	Methods: Participants	Confirm whether patients were blinded to their genotyping result	-9
STROP00006	Primary researchers	1	Methods: Variables	21. Report the rs number of each genotyped SNP.	9
STROP00006	Primary researchers	1	Methods: Variables	22. Report whether the outcomes measured (including definitions) are in line with core/preferred outcome sets for the particular topic of interest	9
STROP00006	Primary researchers	0	Methods: Variables	Clearly state how haplotypes or star alleles were defined	-9
STROP00006	Primary researchers	0	Methods: Variables	Clearly state on which chromosomal strand the alleles are reported	-9
STROP00006	Primary researchers	0	Methods: Variables	If referring to the minor; wild-type or mutant allele of a variant; state which allele this is and for which given population/cohort	-9
STROP00006	Primary researchers	1	Methods: Data sources management	23. For each variable of interest; give sources of data and details of methods of assessment (measurement). Describe comparability of assessment methods if there is more than one group.	6
STROP00006	Primary researchers	1	Methods: Data sources management	24. Describe laboratory methods; including source and storage of DNA; genotyping methods and platforms (including the allele calling algorithm used; and its version); error rates and call rates. State the laboratory/centre where genotyping was done. Describe comparability of laboratory methods if there is more than one group. Specify whether genotypes were assigned using all of the data from the …	6
STROP00006	Primary researchers	1	Methods: Data sources management	25. If study is case-control; confirm whether patients were genotyped in mixed batches.	6
STROP00006	Primary researchers	1	Methods: Data sources management	26. Confirm whether genotyping personnel were blinded to outcome status	9
STROP00006	Primary researchers	1	Methods: Data sources management	27. Describe the primers used.	10
STROP00006	Primary researchers	1	Methods: Data sources management	28. Describe genotype quality control methods.	6
STROP00006	Primary researchers	1	Methods: Data sources management	29. Describe findings of genotype quality control methods	6
STROP00006	Primary researchers	1	Methods: Bias	30. Describe any efforts to address potential sources of bias.	7
STROP00006	Primary researchers	1	Methods: Bias	31. For quantitative outcome variables; specify if any investigation of potential bias resulting from pharmacotherapy was undertaken. If relevant; describe the nature and magnitude of the potential bias; and explain what approach was used to deal with this.	7
STROP00006	Primary researchers	1	Methods: Bias	32. Report how adherence to treatment was assessed; and report the results of the assessment.	6
STROP00006	Primary researchers	1	Methods: Study size	33. Explain how the study size was arrived at; or provide details of the a priori power to detect effect sizes of varying degrees.	7
STROP00006	Primary researchers	1	Methods: Quantitative variables	34. Explain how quantitative variables (confounders and effect modifiers) were handled in the analyses. If applicable; describe which groupings were chosen; and why.	7
STROP00006	Primary researchers	1	Methods: Quantitative variables	35. If applicable; describe how effects of treatment on quantitative outcome variables were dealt with.	7
STROP00006	Primary researchers	1	Methods: Statistical methods	36. Describe all statistical methods; including those used to control for confounding.	7
STROP00006	Primary researchers	1	Methods: Statistical methods	37. State software version used and options (or settings) chosen.	7
STROP00006	Primary researchers	1	Methods: Statistical methods	38. Describe any methods used to examine subgroups and interactions.	7
STROP00006	Primary researchers	1	Methods: Statistical methods	39. Explain how missing data were addressed.	7
STROP00006	Primary researchers	1	Methods: Statistical methods	40. Report any methods used to assess the assumption of missingness at random and the finding of such assessments.	7
STROP00006	Primary researchers	1	Methods: Statistical methods	41. Cohort study - If applicable; explain how loss to follow-up was addressed.	7
STROP00006	Primary researchers	1	Methods: Statistical methods	42. Case-control study - If applicable; explain how matching of cases and controls was addressed.	7
STROP00006	Primary researchers	1	Methods: Statistical methods	43. Cross-sectional study - If applicable; describe analytical methods taking account of sampling strategy.	7
STROP00006	Primary researchers	1	Methods: Statistical methods	44. Describe any sensitivity analyses.	7
STROP00006	Primary researchers	1	Methods: Statistical methods	45. State whether Hardy-Weinberg equilibrium was considered and; if so; how.	10
STROP00006	Primary researchers	1	Methods: Statistical methods	46. Where HWE test is undertaken; quote the p-value threshold applied to determine deviation from HWE.	10
STROP00006	Primary researchers	1	Methods: Statistical methods	47. Describe any methods used for inferring genotypes or haplotypes.	7
STROP00006	Primary researchers	1	Methods: Statistical methods	48. Describe any methods used to assess or address population stratification.	10
STROP00006	Primary researchers	1	Methods: Statistical methods	49. Describe any methods used to assess and correct for relatedness among subjects. Report results of assessments for relatedness	10
STROP00006	Primary researchers	1	Methods: Statistical methods	50. Describe any assumptions made regarding mode of inheritance.	10
STROP00006	Primary researchers	1	Methods: Statistical methods	51. Provide justification for assumption of mode of inheritance or if no mode is assumed.	10
STROP00006	Primary researchers	1	Methods: Statistical methods	52. a) Describe any methods used to address multiple comparisons or to control risk of false positive findings due to investigating multiple genetic variants.	6
STROP00006	Primary researchers	1	Methods: Statistical methods	52. b) Describe any methods used to address multiple comparisons or to control risk of false positive findings due to investigating multiple outcomes.	6
STROP00006	Primary researchers	1	Methods: Statistical methods	52. c) Describe any methods used to address multiple comparisons or to control risk of false positive findings due to investigating multiple assumptions regarding mode of inheritance.	6
STROP00006	Primary researchers	1	Methods: Statistical methods	53. Describe any methods used to adjust for extent of adherence in the analyses.	6
STROP00006	Primary researchers	0	Results: Participants	54. a) Report the numbers of individuals at each stage of the study - e.g.; numbers potentially eligible; examined for eligibility; confirmed eligible; included in the study; completing follow-up; and analysed.	-9
STROP00006	Primary researchers	0	Results: Participants	54. b) Give reasons for non-participation at each stage.	-9
STROP00006	Primary researchers	0	Results: Participants	54. c) Consider use of a flow diagram.	-9
STROP00006	Primary researchers	0	Results: Participants	55. For each genetic variant; report numbers of individuals in whom genotyping was attempted and numbers of individuals in whom genotyping was successful.	-9
STROP00006	Primary researchers	0	Results: SNPs	56. Report any SNPs that were excluded from analysis; and provide reasons for these exclusions	-9
STROP00006	Primary researchers	0	Results: Descriptive data	57. Give characteristics of study participants (e.g.; demographic; clinical; social) and information on potential confounders.	-9
STROP00006	Primary researchers	0	Results: Descriptive data	58. Indicate the number of participants with missing data for each variable of interest.	-9
STROP00006	Primary researchers	0	Results: Descriptive data	59. For a cohort study; consider giving information listed in (57) and (58) by genotype.	-9
STROP00006	Primary researchers	0	Results: Descriptive data	60. For a case-control study; give the information listed in (57) and (58) for cases and controls separately.	-9
STROP00006	Primary researchers	0	Results: Descriptive data	61. Report reasons for missing genotype data.	-9
STROP00006	Primary researchers	0	Results: Descriptive data	62. Cohort study - Summarize follow-up time; e.g. average and total amount.	-9
STROP00006	Primary researchers	0	Results: Descriptive data	63. Where HWE test undertaken; highlight SNPs that deviate from HWE.	-9
STROP00006	Primary researchers	0	Results: Descriptive data	64. Where population stratification is assessed; report the results.	-9
STROP00006	Primary researchers	0	Results: Outcome data	65. a) For a cohort study; report all outcomes (phenotypes) investigated for each genotype category over time	-9
STROP00006	Primary researchers	0	Results: Outcome data	65. b) For a case-control study; report numbers in each genotype category for all outcomes investigated	-9
STROP00006	Primary researchers	0	Results: Outcome data	65. c) For a cross sectional study; report all outcomes (phenotypes) investigated for each genotype category	-9
STROP00006	Primary researchers	0	Results: Outcome data	66. If a study includes more than one ethnic group; provide the summary data specified in (65) per ethnic group.	-9
STROP00006	Primary researchers	0	Results: Main results	67. Give unadjusted estimates and; if applicable; confounder-adjusted estimates and their precision (e.g.; 95% confidence intervals). Make clear which confounders were adjusted for and why they were included.	-9
STROP00006	Primary researchers	0	Results: Main results	68. Report category boundaries when continuous variables were categorized.	-9
STROP00006	Primary researchers	0	Results: Main results	69. If relevant; consider translating effect estimates to number needed to test to illustrate potential clinical utility of any significant findings.	-9
STROP00006	Primary researchers	0	Results: Main results	70. Report results of any adjustments for multiple comparisons.	-9
STROP00006	Primary researchers	0	Results: Main results	71. Report precise p-values for all associations.	-9
STROP00006	Primary researchers	0	Results: Other analyses	72. Report other analyses done - e.g.; analyses of subgroups and interactions; and sensitivity analyses.	-9
STROP00006	Primary researchers	0	Results: Other analyses	73. If numerous genetic exposures (genetic variants) were examined; summarize results from all analyses undertaken.	-9
STROP00006	Primary researchers	0	Results: Other analyses	74. If detailed results are available elsewhere; state how they can be accessed.	-9
STROP00006	Primary researchers	0	Discussion	75. Summarize key results with reference to study objectives.	-9
STROP00006	Primary researchers	0	Discussion	76. Discuss limitations of the study; taking into account sources of potential bias or imprecision. Discuss both direction and magnitude of any potential bias.	-9
STROP00006	Primary researchers	0	Discussion	77. Give a cautious overall interpretation of results considering objectives; limitations; multiplicity of analyses; results from similar studies; and other relevant evidence.	-9
STROP00006	Primary researchers	0	Discussion	78. Report genotype frequencies from other studies	-9
STROP00006	Primary researchers	0	Discussion	79. Discuss the generalisability (external validity) of the study results.	-9
STROP00006	Primary researchers	0	Discussion	80. Discuss; if pertinent; the health care relevance of the study results.	-9
STROP00006	Primary researchers	0	Other information	81. State whether the protocol for the analysed data is publicly available and if so; how the protocol can be accessed.	-9
STROP00006	Primary researchers	0	Discussion	Report on the risk of phenoconversion (genotype-phenotype mismatch) and it's magnitude in the study population.	-9
STROP00006	Primary researchers	0	Other information	82. State whether the study has been registered. If the study has been registered; provide details of the registry.	-9
STROP00006	Primary researchers	0	Other information	83. a) Report whether ethical approval was obtained for the collection of genetic data	-9
STROP00006	Primary researchers	0	Other information	83. b) If ethical approval was obtained; report the committee that gave ethical approval and a reference ID	-9
STROP00006	Primary researchers	0	Other information	84. Give the source of funding and the role of the funders for the present study and; if applicable; for the original study on which the present article is based.	-9
STROP00006	Primary researchers	0	Other information	85. State whether databases for the analysed data are or will become publicly available and if so; how they can be accessed.	-9
STROP00007	Primary researchers	1	Title and abstract	1. Indicate the study's pharmacogenetic design in the title and the abstract.	6
STROP00007	Primary researchers	2	Title and abstract	1. Indicate the study's pharmacogenetic design in the title and the abstract.	7
STROP00007	Primary researchers	1	Title and abstract	2. Provide in the abstract an informative and balanced summary of what was done and what was found.	7
STROP00007	Primary researchers	2	Title and abstract	2. Provide in the abstract an informative and balanced summary of what was done and what was found.	8
STROP00007	Primary researchers	1	Introduction	3. Explain the scientific background and rationale for the investigation being reported.	6
STROP00007	Primary researchers	2	Introduction	3. Explain the scientific background and rationale for the investigation being reported.	7
STROP00007	Primary researchers	1	Introduction	4. Provide reasons for choosing the genes and SNPs genotyped.	7
STROP00007	Primary researchers	2	Introduction	4. Provide reasons for choosing the genes and SNPs genotyped.	8
STROP00007	Primary researchers	1	Introduction	5. If reasons for (4) include previous association studies; provide key details from these studies (effect size and standard error/confidence interval)	6
STROP00007	Primary researchers	2	Introduction	5. If reasons for (4) include previous association studies; provide key details from these studies (effect size and standard error/confidence interval)	7
STROP00007	Primary researchers	1	Introduction	6. State specific objectives; including any pre-specified hypotheses.	8
STROP00007	Primary researchers	2	Introduction	6. State specific objectives; including any pre-specified hypotheses.	8
STROP00007	Primary researchers	1	Introduction	7. State if the study is the first report of a pharmacogenetic association; a replication effort; or both.	8
STROP00007	Primary researchers	2	Introduction	7. State if the study is the first report of a pharmacogenetic association; a replication effort; or both.	8
STROP00007	Primary researchers	1	Methods: Study design	8. Present key elements of study design early in the paper.	8
STROP00007	Primary researchers	2	Methods: Study design	8. Present key elements of study design early in the paper.	8
STROP00007	Primary researchers	1	Methods: Setting	9. Describe the setting; locations and relevant dates; including periods of recruitment; follow-up; and data collection.	7
STROP00007	Primary researchers	2	Methods: Setting	9. Describe the setting; locations and relevant dates; including periods of recruitment; follow-up; and data collection.	7
STROP00007	Primary researchers	1	Methods: Participants	10. Cohort study - Give the eligibility criteria; and the sources and methods of selection of participants. Describe methods of follow-up.	7
STROP00007	Primary researchers	2	Methods: Participants	10. Cohort study - Give the eligibility criteria; and the sources and methods of selection of participants. Describe methods of follow-up.	8
STROP00007	Primary researchers	1	Methods: Participants	11. Case-control study - Give the eligibility criteria; and the sources and methods of case ascertainment and control selection. State whether true controls or population controls were used. Give the rationale for the choice of cases and controls.	7
STROP00007	Primary researchers	2	Methods: Participants	11. Case-control study - Give the eligibility criteria; and the sources and methods of case ascertainment and control selection. State whether true controls or population controls were used. Give the rationale for the choice of cases and controls.	8
STROP00007	Primary researchers	1	Methods: Participants	12. Cross-sectional study - Give the eligibility criteria; and the sources and methods of selection of participants.	7
STROP00007	Primary researchers	2	Methods: Participants	12. Cross-sectional study - Give the eligibility criteria; and the sources and methods of selection of participants.	8
STROP00007	Primary researchers	1	Methods: Participants	13. Report the drug and regime participants were exposed to; and the length of exposure.	8
STROP00007	Primary researchers	2	Methods: Participants	13. Report the drug and regime participants were exposed to; and the length of exposure.	9
STROP00007	Primary researchers	1	Methods: Participants	14. Cohort study - For matched studies; give matching criteria and number in each genotype group.	7
STROP00007	Primary researchers	2	Methods: Participants	14. Cohort study - For matched studies; give matching criteria and number in each genotype group.	7
STROP00007	Primary researchers	1	Methods: Participants	15. Case-control study - For matched studies; give matching criteria and the number of controls per case.	7
STROP00007	Primary researchers	2	Methods: Participants	15. Case-control study - For matched studies; give matching criteria and the number of controls per case.	7
STROP00007	Primary researchers	1	Methods: Participants	16. Give information on the criteria and methods for selection of subsets of participants from a larger study; when relevant.	7
STROP00007	Primary researchers	2	Methods: Participants	16. Give information on the criteria and methods for selection of subsets of participants from a larger study; when relevant.	8
STROP00007	Primary researchers	1	Methods: Participants	17. If other publications report results for the same patient cohort; or a subset of the patient cohort; provide information on this patient cohort overlap and references to the relevant publications.	7
STROP00007	Primary researchers	2	Methods: Participants	17. If other publications report results for the same patient cohort; or a subset of the patient cohort; provide information on this patient cohort overlap and references to the relevant publications.	7
STROP00007	Primary researchers	1	Methods: Variables	18. Provide justification for choice of outcomes.	7
STROP00007	Primary researchers	2	Methods: Variables	18. Provide justification for choice of outcomes.	7
STROP00007	Primary researchers	2	Methods: Participants	If studying drug metabolites; provide references and links to structures and database identifiers	7
STROP00007	Primary researchers	1	Methods: Variables	19. Clearly define all outcomes; potential confounders; and effect modifiers. Give diagnostic criteria; if applicable.	7
STROP00007	Primary researchers	2	Methods: Variables	19. Clearly define all outcomes; potential confounders; and effect modifiers. Give diagnostic criteria; if applicable.	7
STROP00007	Primary researchers	2	Methods: Participants	Report disease/clinical indication of patients using a standardised ontology	7
STROP00007	Primary researchers	1	Methods: Variables	20. Clearly define genetic exposures (genetic variants) using a widely-used nomenclature system. Identify variables likely to be associated with population stratification (confounding by ethnic origin).	6
STROP00007	Primary researchers	2	Methods: Variables	20. Clearly define genetic exposures (genetic variants) using a widely-used nomenclature system. Identify variables likely to be associated with population stratification (confounding by ethnic origin).	7
STROP00007	Primary researchers	2	Methods: Participants	Confirm whether patients were blinded to their genotyping result	7
STROP00007	Primary researchers	1	Methods: Variables	21. Report the rs number of each genotyped SNP.	8
STROP00007	Primary researchers	2	Methods: Variables	21. Report the rs number of each genotyped SNP.	9
STROP00007	Primary researchers	1	Methods: Variables	22. Report whether the outcomes measured (including definitions) are in line with core/preferred outcome sets for the particular topic of interest	9
STROP00007	Primary researchers	2	Methods: Variables	22. Report whether the outcomes measured (including definitions) are in line with core/preferred outcome sets for the particular topic of interest	9
STROP00007	Primary researchers	2	Methods: Variables	Clearly state how haplotypes or star alleles were defined	6
STROP00007	Primary researchers	2	Methods: Variables	Clearly state on which chromosomal strand the alleles are reported	5
STROP00007	Primary researchers	2	Methods: Variables	If referring to the minor; wild-type or mutant allele of a variant; state which allele this is and for which given population/cohort	6
STROP00007	Primary researchers	1	Methods: Data sources management	23. For each variable of interest; give sources of data and details of methods of assessment (measurement). Describe comparability of assessment methods if there is more than one group.	7
STROP00007	Primary researchers	2	Methods: Data sources management	23. For each variable of interest; give sources of data and details of methods of assessment (measurement). Describe comparability of assessment methods if there is more than one group.	7
STROP00007	Primary researchers	1	Methods: Data sources management	24. Describe laboratory methods; including source and storage of DNA; genotyping methods and platforms (including the allele calling algorithm used; and its version); error rates and call rates. State the laboratory/centre where genotyping was done. Describe comparability of laboratory methods if there is more than one group. Specify whether genotypes were assigned using all of the data from the …	7
STROP00007	Primary researchers	2	Methods: Data sources management	24. Describe laboratory methods; including source and storage of DNA; genotyping methods and platforms (including the allele calling algorithm used; and its version); error rates and call rates. State the laboratory/centre where genotyping was done. Describe comparability of laboratory methods if there is more than one group. Specify whether genotypes were assigned using all of the data from the …	7
STROP00007	Primary researchers	1	Methods: Data sources management	25. If study is case-control; confirm whether patients were genotyped in mixed batches.	6
STROP00007	Primary researchers	2	Methods: Data sources management	25. If study is case-control; confirm whether patients were genotyped in mixed batches.	6
STROP00007	Primary researchers	1	Methods: Data sources management	26. Confirm whether genotyping personnel were blinded to outcome status	6
STROP00007	Primary researchers	2	Methods: Data sources management	26. Confirm whether genotyping personnel were blinded to outcome status	6
STROP00007	Primary researchers	1	Methods: Data sources management	27. Describe the primers used.	7
STROP00007	Primary researchers	2	Methods: Data sources management	27. Describe the primers used.	7
STROP00007	Primary researchers	1	Methods: Data sources management	28. Describe genotype quality control methods.	7
STROP00007	Primary researchers	2	Methods: Data sources management	28. Describe genotype quality control methods.	7
STROP00007	Primary researchers	1	Methods: Data sources management	29. Describe findings of genotype quality control methods	7
STROP00007	Primary researchers	2	Methods: Data sources management	29. Describe findings of genotype quality control methods	7
STROP00007	Primary researchers	1	Methods: Bias	30. Describe any efforts to address potential sources of bias.	6
STROP00007	Primary researchers	2	Methods: Bias	30. Describe any efforts to address potential sources of bias.	7
STROP00007	Primary researchers	1	Methods: Bias	31. For quantitative outcome variables; specify if any investigation of potential bias resulting from pharmacotherapy was undertaken. If relevant; describe the nature and magnitude of the potential bias; and explain what approach was used to deal with this.	5
STROP00007	Primary researchers	2	Methods: Bias	31. For quantitative outcome variables; specify if any investigation of potential bias resulting from pharmacotherapy was undertaken. If relevant; describe the nature and magnitude of the potential bias; and explain what approach was used to deal with this.	6
STROP00007	Primary researchers	1	Methods: Bias	32. Report how adherence to treatment was assessed; and report the results of the assessment.	5
STROP00007	Primary researchers	2	Methods: Bias	32. Report how adherence to treatment was assessed; and report the results of the assessment.	6
STROP00007	Primary researchers	1	Methods: Study size	33. Explain how the study size was arrived at; or provide details of the a priori power to detect effect sizes of varying degrees.	7
STROP00007	Primary researchers	2	Methods: Study size	33. Explain how the study size was arrived at; or provide details of the a priori power to detect effect sizes of varying degrees.	7
STROP00007	Primary researchers	1	Methods: Quantitative variables	34. Explain how quantitative variables (confounders and effect modifiers) were handled in the analyses. If applicable; describe which groupings were chosen; and why.	6
STROP00007	Primary researchers	2	Methods: Quantitative variables	34. Explain how quantitative variables (confounders and effect modifiers) were handled in the analyses. If applicable; describe which groupings were chosen; and why.	7
STROP00007	Primary researchers	1	Methods: Quantitative variables	35. If applicable; describe how effects of treatment on quantitative outcome variables were dealt with.	6
STROP00007	Primary researchers	2	Methods: Quantitative variables	35. If applicable; describe how effects of treatment on quantitative outcome variables were dealt with.	6
STROP00007	Primary researchers	1	Methods: Statistical methods	36. Describe all statistical methods; including those used to control for confounding.	7
STROP00007	Primary researchers	2	Methods: Statistical methods	36. Describe all statistical methods; including those used to control for confounding.	8
STROP00007	Primary researchers	1	Methods: Statistical methods	37. State software version used and options (or settings) chosen.	7
STROP00007	Primary researchers	2	Methods: Statistical methods	37. State software version used and options (or settings) chosen.	7
STROP00007	Primary researchers	1	Methods: Statistical methods	38. Describe any methods used to examine subgroups and interactions.	7
STROP00007	Primary researchers	2	Methods: Statistical methods	38. Describe any methods used to examine subgroups and interactions.	7
STROP00007	Primary researchers	1	Methods: Statistical methods	39. Explain how missing data were addressed.	7
STROP00007	Primary researchers	2	Methods: Statistical methods	39. Explain how missing data were addressed.	8
STROP00007	Primary researchers	1	Methods: Statistical methods	40. Report any methods used to assess the assumption of missingness at random and the finding of such assessments.	7
STROP00007	Primary researchers	2	Methods: Statistical methods	40. Report any methods used to assess the assumption of missingness at random and the finding of such assessments.	7
STROP00007	Primary researchers	1	Methods: Statistical methods	41. Cohort study - If applicable; explain how loss to follow-up was addressed.	7
STROP00007	Primary researchers	2	Methods: Statistical methods	41. Cohort study - If applicable; explain how loss to follow-up was addressed.	7
STROP00007	Primary researchers	1	Methods: Statistical methods	42. Case-control study - If applicable; explain how matching of cases and controls was addressed.	7
STROP00007	Primary researchers	2	Methods: Statistical methods	42. Case-control study - If applicable; explain how matching of cases and controls was addressed.	7
STROP00007	Primary researchers	1	Methods: Statistical methods	43. Cross-sectional study - If applicable; describe analytical methods taking account of sampling strategy.	7
STROP00007	Primary researchers	2	Methods: Statistical methods	43. Cross-sectional study - If applicable; describe analytical methods taking account of sampling strategy.	7
STROP00007	Primary researchers	1	Methods: Statistical methods	44. Describe any sensitivity analyses.	8
STROP00007	Primary researchers	2	Methods: Statistical methods	44. Describe any sensitivity analyses.	8
STROP00007	Primary researchers	1	Methods: Statistical methods	45. State whether Hardy-Weinberg equilibrium was considered and; if so; how.	8
STROP00007	Primary researchers	2	Methods: Statistical methods	45. State whether Hardy-Weinberg equilibrium was considered and; if so; how.	9
STROP00007	Primary researchers	1	Methods: Statistical methods	46. Where HWE test is undertaken; quote the p-value threshold applied to determine deviation from HWE.	7
STROP00007	Primary researchers	2	Methods: Statistical methods	46. Where HWE test is undertaken; quote the p-value threshold applied to determine deviation from HWE.	6
STROP00007	Primary researchers	1	Methods: Statistical methods	47. Describe any methods used for inferring genotypes or haplotypes.	8
STROP00007	Primary researchers	2	Methods: Statistical methods	47. Describe any methods used for inferring genotypes or haplotypes.	8
STROP00007	Primary researchers	1	Methods: Statistical methods	48. Describe any methods used to assess or address population stratification.	8
STROP00007	Primary researchers	2	Methods: Statistical methods	48. Describe any methods used to assess or address population stratification.	8
STROP00007	Primary researchers	1	Methods: Statistical methods	49. Describe any methods used to assess and correct for relatedness among subjects. Report results of assessments for relatedness	7
STROP00007	Primary researchers	2	Methods: Statistical methods	49. Describe any methods used to assess and correct for relatedness among subjects. Report results of assessments for relatedness	7
STROP00007	Primary researchers	1	Methods: Statistical methods	50. Describe any assumptions made regarding mode of inheritance.	8
STROP00007	Primary researchers	2	Methods: Statistical methods	50. Describe any assumptions made regarding mode of inheritance.	7
STROP00007	Primary researchers	1	Methods: Statistical methods	51. Provide justification for assumption of mode of inheritance or if no mode is assumed.	7
STROP00007	Primary researchers	2	Methods: Statistical methods	51. Provide justification for assumption of mode of inheritance or if no mode is assumed.	7
STROP00007	Primary researchers	1	Methods: Statistical methods	52. a) Describe any methods used to address multiple comparisons or to control risk of false positive findings due to investigating multiple genetic variants.	9
STROP00007	Primary researchers	2	Methods: Statistical methods	52. a) Describe any methods used to address multiple comparisons or to control risk of false positive findings due to investigating multiple genetic variants.	9
STROP00007	Primary researchers	1	Methods: Statistical methods	52. b) Describe any methods used to address multiple comparisons or to control risk of false positive findings due to investigating multiple outcomes.	9
STROP00007	Primary researchers	2	Methods: Statistical methods	52. b) Describe any methods used to address multiple comparisons or to control risk of false positive findings due to investigating multiple outcomes.	9
STROP00007	Primary researchers	1	Methods: Statistical methods	52. c) Describe any methods used to address multiple comparisons or to control risk of false positive findings due to investigating multiple assumptions regarding mode of inheritance.	9
STROP00007	Primary researchers	2	Methods: Statistical methods	52. c) Describe any methods used to address multiple comparisons or to control risk of false positive findings due to investigating multiple assumptions regarding mode of inheritance.	9
STROP00007	Primary researchers	1	Methods: Statistical methods	53. Describe any methods used to adjust for extent of adherence in the analyses.	6
STROP00007	Primary researchers	2	Methods: Statistical methods	53. Describe any methods used to adjust for extent of adherence in the analyses.	7
STROP00007	Primary researchers	1	Results: Participants	54. a) Report the numbers of individuals at each stage of the study - e.g.; numbers potentially eligible; examined for eligibility; confirmed eligible; included in the study; completing follow-up; and analysed.	7
STROP00007	Primary researchers	2	Results: Participants	54. a) Report the numbers of individuals at each stage of the study - e.g.; numbers potentially eligible; examined for eligibility; confirmed eligible; included in the study; completing follow-up; and analysed.	9
STROP00007	Primary researchers	1	Results: Participants	54. b) Give reasons for non-participation at each stage.	7
STROP00007	Primary researchers	2	Results: Participants	54. b) Give reasons for non-participation at each stage.	7
STROP00007	Primary researchers	1	Results: Participants	54. c) Consider use of a flow diagram.	7
STROP00007	Primary researchers	2	Results: Participants	54. c) Consider use of a flow diagram.	9
STROP00007	Primary researchers	1	Results: Participants	55. For each genetic variant; report numbers of individuals in whom genotyping was attempted and numbers of individuals in whom genotyping was successful.	7
STROP00007	Primary researchers	2	Results: Participants	55. For each genetic variant; report numbers of individuals in whom genotyping was attempted and numbers of individuals in whom genotyping was successful.	9
STROP00007	Primary researchers	1	Results: SNPs	56. Report any SNPs that were excluded from analysis; and provide reasons for these exclusions	7
STROP00007	Primary researchers	2	Results: SNPs	56. Report any SNPs that were excluded from analysis; and provide reasons for these exclusions	9
STROP00007	Primary researchers	1	Results: Descriptive data	57. Give characteristics of study participants (e.g.; demographic; clinical; social) and information on potential confounders.	7
STROP00007	Primary researchers	2	Results: Descriptive data	57. Give characteristics of study participants (e.g.; demographic; clinical; social) and information on potential confounders.	9
STROP00007	Primary researchers	1	Results: Descriptive data	58. Indicate the number of participants with missing data for each variable of interest.	7
STROP00007	Primary researchers	2	Results: Descriptive data	58. Indicate the number of participants with missing data for each variable of interest.	9
STROP00007	Primary researchers	1	Results: Descriptive data	59. For a cohort study; consider giving information listed in (57) and (58) by genotype.	6
STROP00007	Primary researchers	2	Results: Descriptive data	59. For a cohort study; consider giving information listed in (57) and (58) by genotype.	6
STROP00007	Primary researchers	1	Results: Descriptive data	60. For a case-control study; give the information listed in (57) and (58) for cases and controls separately.	7
STROP00007	Primary researchers	2	Results: Descriptive data	60. For a case-control study; give the information listed in (57) and (58) for cases and controls separately.	6
STROP00007	Primary researchers	1	Results: Descriptive data	61. Report reasons for missing genotype data.	6
STROP00007	Primary researchers	2	Results: Descriptive data	61. Report reasons for missing genotype data.	6
STROP00007	Primary researchers	1	Results: Descriptive data	62. Cohort study - Summarize follow-up time; e.g. average and total amount.	7
STROP00007	Primary researchers	2	Results: Descriptive data	62. Cohort study - Summarize follow-up time; e.g. average and total amount.	8
STROP00007	Primary researchers	1	Results: Descriptive data	63. Where HWE test undertaken; highlight SNPs that deviate from HWE.	6
STROP00007	Primary researchers	2	Results: Descriptive data	63. Where HWE test undertaken; highlight SNPs that deviate from HWE.	7
STROP00007	Primary researchers	1	Results: Descriptive data	64. Where population stratification is assessed; report the results.	6
STROP00007	Primary researchers	2	Results: Descriptive data	64. Where population stratification is assessed; report the results.	7
STROP00007	Primary researchers	1	Results: Outcome data	65. a) For a cohort study; report all outcomes (phenotypes) investigated for each genotype category over time	7
STROP00007	Primary researchers	2	Results: Outcome data	65. a) For a cohort study; report all outcomes (phenotypes) investigated for each genotype category over time	7
STROP00007	Primary researchers	1	Results: Outcome data	65. b) For a case-control study; report numbers in each genotype category for all outcomes investigated	7
STROP00007	Primary researchers	2	Results: Outcome data	65. b) For a case-control study; report numbers in each genotype category for all outcomes investigated	7
STROP00007	Primary researchers	1	Results: Outcome data	65. c) For a cross sectional study; report all outcomes (phenotypes) investigated for each genotype category	7
STROP00007	Primary researchers	2	Results: Outcome data	65. c) For a cross sectional study; report all outcomes (phenotypes) investigated for each genotype category	7
STROP00007	Primary researchers	1	Results: Outcome data	66. If a study includes more than one ethnic group; provide the summary data specified in (65) per ethnic group.	7
STROP00007	Primary researchers	2	Results: Outcome data	66. If a study includes more than one ethnic group; provide the summary data specified in (65) per ethnic group.	8
STROP00007	Primary researchers	1	Results: Main results	67. Give unadjusted estimates and; if applicable; confounder-adjusted estimates and their precision (e.g.; 95% confidence intervals). Make clear which confounders were adjusted for and why they were included.	7
STROP00007	Primary researchers	2	Results: Main results	67. Give unadjusted estimates and; if applicable; confounder-adjusted estimates and their precision (e.g.; 95% confidence intervals). Make clear which confounders were adjusted for and why they were included.	7
STROP00007	Primary researchers	1	Results: Main results	68. Report category boundaries when continuous variables were categorized.	7
STROP00007	Primary researchers	2	Results: Main results	68. Report category boundaries when continuous variables were categorized.	7
STROP00007	Primary researchers	1	Results: Main results	69. If relevant; consider translating effect estimates to number needed to test to illustrate potential clinical utility of any significant findings.	8
STROP00007	Primary researchers	2	Results: Main results	69. If relevant; consider translating effect estimates to number needed to test to illustrate potential clinical utility of any significant findings.	8
STROP00007	Primary researchers	1	Results: Main results	70. Report results of any adjustments for multiple comparisons.	8
STROP00007	Primary researchers	2	Results: Main results	70. Report results of any adjustments for multiple comparisons.	8
STROP00007	Primary researchers	1	Results: Main results	71. Report precise p-values for all associations.	9
STROP00007	Primary researchers	2	Results: Main results	71. Report precise p-values for all associations.	9
STROP00007	Primary researchers	1	Results: Other analyses	72. Report other analyses done - e.g.; analyses of subgroups and interactions; and sensitivity analyses.	7
STROP00007	Primary researchers	2	Results: Other analyses	72. Report other analyses done - e.g.; analyses of subgroups and interactions; and sensitivity analyses.	7
STROP00007	Primary researchers	1	Results: Other analyses	73. If numerous genetic exposures (genetic variants) were examined; summarize results from all analyses undertaken.	7
STROP00007	Primary researchers	2	Results: Other analyses	73. If numerous genetic exposures (genetic variants) were examined; summarize results from all analyses undertaken.	7
STROP00007	Primary researchers	1	Results: Other analyses	74. If detailed results are available elsewhere; state how they can be accessed.	7
STROP00007	Primary researchers	2	Results: Other analyses	74. If detailed results are available elsewhere; state how they can be accessed.	7
STROP00007	Primary researchers	1	Discussion	75. Summarize key results with reference to study objectives.	6
STROP00007	Primary researchers	2	Discussion	75. Summarize key results with reference to study objectives.	7
STROP00007	Primary researchers	1	Discussion	76. Discuss limitations of the study; taking into account sources of potential bias or imprecision. Discuss both direction and magnitude of any potential bias.	6
STROP00007	Primary researchers	2	Discussion	76. Discuss limitations of the study; taking into account sources of potential bias or imprecision. Discuss both direction and magnitude of any potential bias.	7
STROP00007	Primary researchers	1	Discussion	77. Give a cautious overall interpretation of results considering objectives; limitations; multiplicity of analyses; results from similar studies; and other relevant evidence.	6
STROP00007	Primary researchers	2	Discussion	77. Give a cautious overall interpretation of results considering objectives; limitations; multiplicity of analyses; results from similar studies; and other relevant evidence.	7
STROP00007	Primary researchers	1	Discussion	78. Report genotype frequencies from other studies	5
STROP00007	Primary researchers	2	Discussion	78. Report genotype frequencies from other studies	6
STROP00007	Primary researchers	1	Discussion	79. Discuss the generalisability (external validity) of the study results.	6
STROP00007	Primary researchers	2	Discussion	79. Discuss the generalisability (external validity) of the study results.	6
STROP00007	Primary researchers	1	Discussion	80. Discuss; if pertinent; the health care relevance of the study results.	6
STROP00007	Primary researchers	2	Discussion	80. Discuss; if pertinent; the health care relevance of the study results.	6
STROP00007	Primary researchers	1	Other information	81. State whether the protocol for the analysed data is publicly available and if so; how the protocol can be accessed.	6
STROP00007	Primary researchers	2	Other information	81. State whether the protocol for the analysed data is publicly available and if so; how the protocol can be accessed.	6
STROP00007	Primary researchers	2	Discussion	Report on the risk of phenoconversion (genotype-phenotype mismatch) and it's magnitude in the study population.	6
STROP00007	Primary researchers	1	Other information	82. State whether the study has been registered. If the study has been registered; provide details of the registry.	6
STROP00007	Primary researchers	2	Other information	82. State whether the study has been registered. If the study has been registered; provide details of the registry.	7
STROP00007	Primary researchers	1	Other information	83. a) Report whether ethical approval was obtained for the collection of genetic data	9
STROP00007	Primary researchers	2	Other information	83. a) Report whether ethical approval was obtained for the collection of genetic data	9
STROP00007	Primary researchers	1	Other information	83. b) If ethical approval was obtained; report the committee that gave ethical approval and a reference ID	9
STROP00007	Primary researchers	2	Other information	83. b) If ethical approval was obtained; report the committee that gave ethical approval and a reference ID	9
STROP00007	Primary researchers	1	Other information	84. Give the source of funding and the role of the funders for the present study and; if applicable; for the original study on which the present article is based.	7
STROP00007	Primary researchers	2	Other information	84. Give the source of funding and the role of the funders for the present study and; if applicable; for the original study on which the present article is based.	8
STROP00007	Primary researchers	1	Other information	85. State whether databases for the analysed data are or will become publicly available and if so; how they can be accessed.	7
STROP00007	Primary researchers	2	Other information	85. State whether databases for the analysed data are or will become publicly available and if so; how they can be accessed.	7
STROP00008	Primary researchers	1	Title and abstract	1. Indicate the study's pharmacogenetic design in the title and the abstract.	9
STROP00008	Primary researchers	2	Title and abstract	1. Indicate the study's pharmacogenetic design in the title and the abstract.	9
STROP00008	Primary researchers	1	Title and abstract	2. Provide in the abstract an informative and balanced summary of what was done and what was found.	9
STROP00008	Primary researchers	2	Title and abstract	2. Provide in the abstract an informative and balanced summary of what was done and what was found.	9
STROP00008	Primary researchers	1	Introduction	3. Explain the scientific background and rationale for the investigation being reported.	9
STROP00008	Primary researchers	2	Introduction	3. Explain the scientific background and rationale for the investigation being reported.	9
STROP00008	Primary researchers	1	Introduction	4. Provide reasons for choosing the genes and SNPs genotyped.	9
STROP00008	Primary researchers	2	Introduction	4. Provide reasons for choosing the genes and SNPs genotyped.	9
STROP00008	Primary researchers	1	Introduction	5. If reasons for (4) include previous association studies; provide key details from these studies (effect size and standard error/confidence interval)	9
STROP00008	Primary researchers	2	Introduction	5. If reasons for (4) include previous association studies; provide key details from these studies (effect size and standard error/confidence interval)	9
STROP00008	Primary researchers	1	Introduction	6. State specific objectives; including any pre-specified hypotheses.	9
STROP00008	Primary researchers	2	Introduction	6. State specific objectives; including any pre-specified hypotheses.	9
STROP00008	Primary researchers	1	Introduction	7. State if the study is the first report of a pharmacogenetic association; a replication effort; or both.	9
STROP00008	Primary researchers	2	Introduction	7. State if the study is the first report of a pharmacogenetic association; a replication effort; or both.	9
STROP00008	Primary researchers	1	Methods: Study design	8. Present key elements of study design early in the paper.	9
STROP00008	Primary researchers	2	Methods: Study design	8. Present key elements of study design early in the paper.	9
STROP00008	Primary researchers	1	Methods: Setting	9. Describe the setting; locations and relevant dates; including periods of recruitment; follow-up; and data collection.	9
STROP00008	Primary researchers	2	Methods: Setting	9. Describe the setting; locations and relevant dates; including periods of recruitment; follow-up; and data collection.	9
STROP00008	Primary researchers	1	Methods: Participants	10. Cohort study - Give the eligibility criteria; and the sources and methods of selection of participants. Describe methods of follow-up.	9
STROP00008	Primary researchers	2	Methods: Participants	10. Cohort study - Give the eligibility criteria; and the sources and methods of selection of participants. Describe methods of follow-up.	9
STROP00008	Primary researchers	1	Methods: Participants	11. Case-control study - Give the eligibility criteria; and the sources and methods of case ascertainment and control selection. State whether true controls or population controls were used. Give the rationale for the choice of cases and controls.	9
STROP00008	Primary researchers	2	Methods: Participants	11. Case-control study - Give the eligibility criteria; and the sources and methods of case ascertainment and control selection. State whether true controls or population controls were used. Give the rationale for the choice of cases and controls.	9
STROP00008	Primary researchers	1	Methods: Participants	12. Cross-sectional study - Give the eligibility criteria; and the sources and methods of selection of participants.	9
STROP00008	Primary researchers	2	Methods: Participants	12. Cross-sectional study - Give the eligibility criteria; and the sources and methods of selection of participants.	9
STROP00008	Primary researchers	1	Methods: Participants	13. Report the drug and regime participants were exposed to; and the length of exposure.	9
STROP00008	Primary researchers	2	Methods: Participants	13. Report the drug and regime participants were exposed to; and the length of exposure.	9
STROP00008	Primary researchers	1	Methods: Participants	14. Cohort study - For matched studies; give matching criteria and number in each genotype group.	9
STROP00008	Primary researchers	2	Methods: Participants	14. Cohort study - For matched studies; give matching criteria and number in each genotype group.	9
STROP00008	Primary researchers	1	Methods: Participants	15. Case-control study - For matched studies; give matching criteria and the number of controls per case.	9
STROP00008	Primary researchers	2	Methods: Participants	15. Case-control study - For matched studies; give matching criteria and the number of controls per case.	9
STROP00008	Primary researchers	1	Methods: Participants	16. Give information on the criteria and methods for selection of subsets of participants from a larger study; when relevant.	9
STROP00008	Primary researchers	2	Methods: Participants	16. Give information on the criteria and methods for selection of subsets of participants from a larger study; when relevant.	9
STROP00008	Primary researchers	1	Methods: Participants	17. If other publications report results for the same patient cohort; or a subset of the patient cohort; provide information on this patient cohort overlap and references to the relevant publications.	9
STROP00008	Primary researchers	2	Methods: Participants	17. If other publications report results for the same patient cohort; or a subset of the patient cohort; provide information on this patient cohort overlap and references to the relevant publications.	9
STROP00008	Primary researchers	1	Methods: Variables	18. Provide justification for choice of outcomes.	9
STROP00008	Primary researchers	2	Methods: Variables	18. Provide justification for choice of outcomes.	9
STROP00008	Primary researchers	2	Methods: Participants	If studying drug metabolites; provide references and links to structures and database identifiers	9
STROP00008	Primary researchers	1	Methods: Variables	19. Clearly define all outcomes; potential confounders; and effect modifiers. Give diagnostic criteria; if applicable.	9
STROP00008	Primary researchers	2	Methods: Variables	19. Clearly define all outcomes; potential confounders; and effect modifiers. Give diagnostic criteria; if applicable.	9
STROP00008	Primary researchers	2	Methods: Participants	Report disease/clinical indication of patients using a standardised ontology	9
STROP00008	Primary researchers	1	Methods: Variables	20. Clearly define genetic exposures (genetic variants) using a widely-used nomenclature system. Identify variables likely to be associated with population stratification (confounding by ethnic origin).	9
STROP00008	Primary researchers	2	Methods: Variables	20. Clearly define genetic exposures (genetic variants) using a widely-used nomenclature system. Identify variables likely to be associated with population stratification (confounding by ethnic origin).	9
STROP00008	Primary researchers	2	Methods: Participants	Confirm whether patients were blinded to their genotyping result	9
STROP00008	Primary researchers	1	Methods: Variables	21. Report the rs number of each genotyped SNP.	9
STROP00008	Primary researchers	2	Methods: Variables	21. Report the rs number of each genotyped SNP.	9
STROP00008	Primary researchers	1	Methods: Variables	22. Report whether the outcomes measured (including definitions) are in line with core/preferred outcome sets for the particular topic of interest	9
STROP00008	Primary researchers	2	Methods: Variables	22. Report whether the outcomes measured (including definitions) are in line with core/preferred outcome sets for the particular topic of interest	9
STROP00008	Primary researchers	2	Methods: Variables	Clearly state how haplotypes or star alleles were defined	9
STROP00008	Primary researchers	2	Methods: Variables	Clearly state on which chromosomal strand the alleles are reported	9
STROP00008	Primary researchers	2	Methods: Variables	If referring to the minor; wild-type or mutant allele of a variant; state which allele this is and for which given population/cohort	9
STROP00008	Primary researchers	1	Methods: Data sources management	23. For each variable of interest; give sources of data and details of methods of assessment (measurement). Describe comparability of assessment methods if there is more than one group.	9
STROP00008	Primary researchers	2	Methods: Data sources management	23. For each variable of interest; give sources of data and details of methods of assessment (measurement). Describe comparability of assessment methods if there is more than one group.	9
STROP00008	Primary researchers	1	Methods: Data sources management	24. Describe laboratory methods; including source and storage of DNA; genotyping methods and platforms (including the allele calling algorithm used; and its version); error rates and call rates. State the laboratory/centre where genotyping was done. Describe comparability of laboratory methods if there is more than one group. Specify whether genotypes were assigned using all of the data from the …	9
STROP00008	Primary researchers	2	Methods: Data sources management	24. Describe laboratory methods; including source and storage of DNA; genotyping methods and platforms (including the allele calling algorithm used; and its version); error rates and call rates. State the laboratory/centre where genotyping was done. Describe comparability of laboratory methods if there is more than one group. Specify whether genotypes were assigned using all of the data from the …	9
STROP00008	Primary researchers	1	Methods: Data sources management	25. If study is case-control; confirm whether patients were genotyped in mixed batches.	8
STROP00008	Primary researchers	2	Methods: Data sources management	25. If study is case-control; confirm whether patients were genotyped in mixed batches.	8
STROP00008	Primary researchers	1	Methods: Data sources management	26. Confirm whether genotyping personnel were blinded to outcome status	9
STROP00008	Primary researchers	2	Methods: Data sources management	26. Confirm whether genotyping personnel were blinded to outcome status	9
STROP00008	Primary researchers	1	Methods: Data sources management	27. Describe the primers used.	8
STROP00008	Primary researchers	2	Methods: Data sources management	27. Describe the primers used.	8
STROP00008	Primary researchers	1	Methods: Data sources management	28. Describe genotype quality control methods.	8
STROP00008	Primary researchers	2	Methods: Data sources management	28. Describe genotype quality control methods.	8
STROP00008	Primary researchers	1	Methods: Data sources management	29. Describe findings of genotype quality control methods	8
STROP00008	Primary researchers	2	Methods: Data sources management	29. Describe findings of genotype quality control methods	8
STROP00008	Primary researchers	1	Methods: Bias	30. Describe any efforts to address potential sources of bias.	9
STROP00008	Primary researchers	2	Methods: Bias	30. Describe any efforts to address potential sources of bias.	9
STROP00008	Primary researchers	1	Methods: Bias	31. For quantitative outcome variables; specify if any investigation of potential bias resulting from pharmacotherapy was undertaken. If relevant; describe the nature and magnitude of the potential bias; and explain what approach was used to deal with this.	9
STROP00008	Primary researchers	2	Methods: Bias	31. For quantitative outcome variables; specify if any investigation of potential bias resulting from pharmacotherapy was undertaken. If relevant; describe the nature and magnitude of the potential bias; and explain what approach was used to deal with this.	9
STROP00008	Primary researchers	1	Methods: Bias	32. Report how adherence to treatment was assessed; and report the results of the assessment.	9
STROP00008	Primary researchers	2	Methods: Bias	32. Report how adherence to treatment was assessed; and report the results of the assessment.	9
STROP00008	Primary researchers	1	Methods: Study size	33. Explain how the study size was arrived at; or provide details of the a priori power to detect effect sizes of varying degrees.	9
STROP00008	Primary researchers	2	Methods: Study size	33. Explain how the study size was arrived at; or provide details of the a priori power to detect effect sizes of varying degrees.	9
STROP00008	Primary researchers	1	Methods: Quantitative variables	34. Explain how quantitative variables (confounders and effect modifiers) were handled in the analyses. If applicable; describe which groupings were chosen; and why.	9
STROP00008	Primary researchers	2	Methods: Quantitative variables	34. Explain how quantitative variables (confounders and effect modifiers) were handled in the analyses. If applicable; describe which groupings were chosen; and why.	9
STROP00008	Primary researchers	1	Methods: Quantitative variables	35. If applicable; describe how effects of treatment on quantitative outcome variables were dealt with.	9
STROP00008	Primary researchers	2	Methods: Quantitative variables	35. If applicable; describe how effects of treatment on quantitative outcome variables were dealt with.	9
STROP00008	Primary researchers	1	Methods: Statistical methods	36. Describe all statistical methods; including those used to control for confounding.	9
STROP00008	Primary researchers	2	Methods: Statistical methods	36. Describe all statistical methods; including those used to control for confounding.	9
STROP00008	Primary researchers	1	Methods: Statistical methods	37. State software version used and options (or settings) chosen.	9
STROP00008	Primary researchers	2	Methods: Statistical methods	37. State software version used and options (or settings) chosen.	9
STROP00008	Primary researchers	1	Methods: Statistical methods	38. Describe any methods used to examine subgroups and interactions.	9
STROP00008	Primary researchers	2	Methods: Statistical methods	38. Describe any methods used to examine subgroups and interactions.	9
STROP00008	Primary researchers	1	Methods: Statistical methods	39. Explain how missing data were addressed.	9
STROP00008	Primary researchers	2	Methods: Statistical methods	39. Explain how missing data were addressed.	9
STROP00008	Primary researchers	1	Methods: Statistical methods	40. Report any methods used to assess the assumption of missingness at random and the finding of such assessments.	9
STROP00008	Primary researchers	2	Methods: Statistical methods	40. Report any methods used to assess the assumption of missingness at random and the finding of such assessments.	9
STROP00008	Primary researchers	1	Methods: Statistical methods	41. Cohort study - If applicable; explain how loss to follow-up was addressed.	9
STROP00008	Primary researchers	2	Methods: Statistical methods	41. Cohort study - If applicable; explain how loss to follow-up was addressed.	9
STROP00008	Primary researchers	1	Methods: Statistical methods	42. Case-control study - If applicable; explain how matching of cases and controls was addressed.	9
STROP00008	Primary researchers	2	Methods: Statistical methods	42. Case-control study - If applicable; explain how matching of cases and controls was addressed.	9
STROP00008	Primary researchers	1	Methods: Statistical methods	43. Cross-sectional study - If applicable; describe analytical methods taking account of sampling strategy.	9
STROP00008	Primary researchers	2	Methods: Statistical methods	43. Cross-sectional study - If applicable; describe analytical methods taking account of sampling strategy.	9
STROP00008	Primary researchers	1	Methods: Statistical methods	44. Describe any sensitivity analyses.	9
STROP00008	Primary researchers	2	Methods: Statistical methods	44. Describe any sensitivity analyses.	9
STROP00008	Primary researchers	1	Methods: Statistical methods	45. State whether Hardy-Weinberg equilibrium was considered and; if so; how.	9
STROP00008	Primary researchers	2	Methods: Statistical methods	45. State whether Hardy-Weinberg equilibrium was considered and; if so; how.	9
STROP00008	Primary researchers	1	Methods: Statistical methods	46. Where HWE test is undertaken; quote the p-value threshold applied to determine deviation from HWE.	9
STROP00008	Primary researchers	2	Methods: Statistical methods	46. Where HWE test is undertaken; quote the p-value threshold applied to determine deviation from HWE.	9
STROP00008	Primary researchers	1	Methods: Statistical methods	47. Describe any methods used for inferring genotypes or haplotypes.	9
STROP00008	Primary researchers	2	Methods: Statistical methods	47. Describe any methods used for inferring genotypes or haplotypes.	9
STROP00008	Primary researchers	1	Methods: Statistical methods	48. Describe any methods used to assess or address population stratification.	9
STROP00008	Primary researchers	2	Methods: Statistical methods	48. Describe any methods used to assess or address population stratification.	9
STROP00008	Primary researchers	1	Methods: Statistical methods	49. Describe any methods used to assess and correct for relatedness among subjects. Report results of assessments for relatedness	9
STROP00008	Primary researchers	2	Methods: Statistical methods	49. Describe any methods used to assess and correct for relatedness among subjects. Report results of assessments for relatedness	9
STROP00008	Primary researchers	1	Methods: Statistical methods	50. Describe any assumptions made regarding mode of inheritance.	8
STROP00008	Primary researchers	2	Methods: Statistical methods	50. Describe any assumptions made regarding mode of inheritance.	8
STROP00008	Primary researchers	1	Methods: Statistical methods	51. Provide justification for assumption of mode of inheritance or if no mode is assumed.	8
STROP00008	Primary researchers	2	Methods: Statistical methods	51. Provide justification for assumption of mode of inheritance or if no mode is assumed.	8
STROP00008	Primary researchers	1	Methods: Statistical methods	52. a) Describe any methods used to address multiple comparisons or to control risk of false positive findings due to investigating multiple genetic variants.	9
STROP00008	Primary researchers	2	Methods: Statistical methods	52. a) Describe any methods used to address multiple comparisons or to control risk of false positive findings due to investigating multiple genetic variants.	9
STROP00008	Primary researchers	1	Methods: Statistical methods	52. b) Describe any methods used to address multiple comparisons or to control risk of false positive findings due to investigating multiple outcomes.	9
STROP00008	Primary researchers	2	Methods: Statistical methods	52. b) Describe any methods used to address multiple comparisons or to control risk of false positive findings due to investigating multiple outcomes.	9
STROP00008	Primary researchers	1	Methods: Statistical methods	52. c) Describe any methods used to address multiple comparisons or to control risk of false positive findings due to investigating multiple assumptions regarding mode of inheritance.	9
STROP00008	Primary researchers	2	Methods: Statistical methods	52. c) Describe any methods used to address multiple comparisons or to control risk of false positive findings due to investigating multiple assumptions regarding mode of inheritance.	9
STROP00008	Primary researchers	1	Methods: Statistical methods	53. Describe any methods used to adjust for extent of adherence in the analyses.	9
STROP00008	Primary researchers	2	Methods: Statistical methods	53. Describe any methods used to adjust for extent of adherence in the analyses.	9
STROP00008	Primary researchers	1	Results: Participants	54. a) Report the numbers of individuals at each stage of the study - e.g.; numbers potentially eligible; examined for eligibility; confirmed eligible; included in the study; completing follow-up; and analysed.	9
STROP00008	Primary researchers	2	Results: Participants	54. a) Report the numbers of individuals at each stage of the study - e.g.; numbers potentially eligible; examined for eligibility; confirmed eligible; included in the study; completing follow-up; and analysed.	9
STROP00008	Primary researchers	1	Results: Participants	54. b) Give reasons for non-participation at each stage.	9
STROP00008	Primary researchers	2	Results: Participants	54. b) Give reasons for non-participation at each stage.	9
STROP00008	Primary researchers	1	Results: Participants	54. c) Consider use of a flow diagram.	9
STROP00008	Primary researchers	2	Results: Participants	54. c) Consider use of a flow diagram.	9
STROP00008	Primary researchers	1	Results: Participants	55. For each genetic variant; report numbers of individuals in whom genotyping was attempted and numbers of individuals in whom genotyping was successful.	9
STROP00008	Primary researchers	2	Results: Participants	55. For each genetic variant; report numbers of individuals in whom genotyping was attempted and numbers of individuals in whom genotyping was successful.	9
STROP00008	Primary researchers	1	Results: SNPs	56. Report any SNPs that were excluded from analysis; and provide reasons for these exclusions	9
STROP00008	Primary researchers	2	Results: SNPs	56. Report any SNPs that were excluded from analysis; and provide reasons for these exclusions	9
STROP00008	Primary researchers	1	Results: Descriptive data	57. Give characteristics of study participants (e.g.; demographic; clinical; social) and information on potential confounders.	9
STROP00008	Primary researchers	2	Results: Descriptive data	57. Give characteristics of study participants (e.g.; demographic; clinical; social) and information on potential confounders.	9
STROP00008	Primary researchers	1	Results: Descriptive data	58. Indicate the number of participants with missing data for each variable of interest.	9
STROP00008	Primary researchers	2	Results: Descriptive data	58. Indicate the number of participants with missing data for each variable of interest.	9
STROP00008	Primary researchers	1	Results: Descriptive data	59. For a cohort study; consider giving information listed in (57) and (58) by genotype.	9
STROP00008	Primary researchers	2	Results: Descriptive data	59. For a cohort study; consider giving information listed in (57) and (58) by genotype.	9
STROP00008	Primary researchers	1	Results: Descriptive data	60. For a case-control study; give the information listed in (57) and (58) for cases and controls separately.	9
STROP00008	Primary researchers	2	Results: Descriptive data	60. For a case-control study; give the information listed in (57) and (58) for cases and controls separately.	9
STROP00008	Primary researchers	1	Results: Descriptive data	61. Report reasons for missing genotype data.	9
STROP00008	Primary researchers	2	Results: Descriptive data	61. Report reasons for missing genotype data.	9
STROP00008	Primary researchers	1	Results: Descriptive data	62. Cohort study - Summarize follow-up time; e.g. average and total amount.	9
STROP00008	Primary researchers	2	Results: Descriptive data	62. Cohort study - Summarize follow-up time; e.g. average and total amount.	9
STROP00008	Primary researchers	1	Results: Descriptive data	63. Where HWE test undertaken; highlight SNPs that deviate from HWE.	9
STROP00008	Primary researchers	2	Results: Descriptive data	63. Where HWE test undertaken; highlight SNPs that deviate from HWE.	9
STROP00008	Primary researchers	1	Results: Descriptive data	64. Where population stratification is assessed; report the results.	9
STROP00008	Primary researchers	2	Results: Descriptive data	64. Where population stratification is assessed; report the results.	9
STROP00008	Primary researchers	1	Results: Outcome data	65. a) For a cohort study; report all outcomes (phenotypes) investigated for each genotype category over time	9
STROP00008	Primary researchers	2	Results: Outcome data	65. a) For a cohort study; report all outcomes (phenotypes) investigated for each genotype category over time	9
STROP00008	Primary researchers	1	Results: Outcome data	65. b) For a case-control study; report numbers in each genotype category for all outcomes investigated	9
STROP00008	Primary researchers	2	Results: Outcome data	65. b) For a case-control study; report numbers in each genotype category for all outcomes investigated	9
STROP00008	Primary researchers	1	Results: Outcome data	65. c) For a cross sectional study; report all outcomes (phenotypes) investigated for each genotype category	9
STROP00008	Primary researchers	2	Results: Outcome data	65. c) For a cross sectional study; report all outcomes (phenotypes) investigated for each genotype category	9
STROP00008	Primary researchers	1	Results: Outcome data	66. If a study includes more than one ethnic group; provide the summary data specified in (65) per ethnic group.	9
STROP00008	Primary researchers	2	Results: Outcome data	66. If a study includes more than one ethnic group; provide the summary data specified in (65) per ethnic group.	9
STROP00008	Primary researchers	1	Results: Main results	67. Give unadjusted estimates and; if applicable; confounder-adjusted estimates and their precision (e.g.; 95% confidence intervals). Make clear which confounders were adjusted for and why they were included.	9
STROP00008	Primary researchers	2	Results: Main results	67. Give unadjusted estimates and; if applicable; confounder-adjusted estimates and their precision (e.g.; 95% confidence intervals). Make clear which confounders were adjusted for and why they were included.	9
STROP00008	Primary researchers	1	Results: Main results	68. Report category boundaries when continuous variables were categorized.	9
STROP00008	Primary researchers	2	Results: Main results	68. Report category boundaries when continuous variables were categorized.	9
STROP00008	Primary researchers	1	Results: Main results	69. If relevant; consider translating effect estimates to number needed to test to illustrate potential clinical utility of any significant findings.	9
STROP00008	Primary researchers	2	Results: Main results	69. If relevant; consider translating effect estimates to number needed to test to illustrate potential clinical utility of any significant findings.	9
STROP00008	Primary researchers	1	Results: Main results	70. Report results of any adjustments for multiple comparisons.	9
STROP00008	Primary researchers	2	Results: Main results	70. Report results of any adjustments for multiple comparisons.	9
STROP00008	Primary researchers	1	Results: Main results	71. Report precise p-values for all associations.	9
STROP00008	Primary researchers	2	Results: Main results	71. Report precise p-values for all associations.	9
STROP00008	Primary researchers	1	Results: Other analyses	72. Report other analyses done - e.g.; analyses of subgroups and interactions; and sensitivity analyses.	9
STROP00008	Primary researchers	2	Results: Other analyses	72. Report other analyses done - e.g.; analyses of subgroups and interactions; and sensitivity analyses.	9
STROP00008	Primary researchers	1	Results: Other analyses	73. If numerous genetic exposures (genetic variants) were examined; summarize results from all analyses undertaken.	9
STROP00008	Primary researchers	2	Results: Other analyses	73. If numerous genetic exposures (genetic variants) were examined; summarize results from all analyses undertaken.	9
STROP00008	Primary researchers	1	Results: Other analyses	74. If detailed results are available elsewhere; state how they can be accessed.	9
STROP00008	Primary researchers	2	Results: Other analyses	74. If detailed results are available elsewhere; state how they can be accessed.	9
STROP00008	Primary researchers	1	Discussion	75. Summarize key results with reference to study objectives.	9
STROP00008	Primary researchers	2	Discussion	75. Summarize key results with reference to study objectives.	9
STROP00008	Primary researchers	1	Discussion	76. Discuss limitations of the study; taking into account sources of potential bias or imprecision. Discuss both direction and magnitude of any potential bias.	9
STROP00008	Primary researchers	2	Discussion	76. Discuss limitations of the study; taking into account sources of potential bias or imprecision. Discuss both direction and magnitude of any potential bias.	9
STROP00008	Primary researchers	1	Discussion	77. Give a cautious overall interpretation of results considering objectives; limitations; multiplicity of analyses; results from similar studies; and other relevant evidence.	9
STROP00008	Primary researchers	2	Discussion	77. Give a cautious overall interpretation of results considering objectives; limitations; multiplicity of analyses; results from similar studies; and other relevant evidence.	9
STROP00008	Primary researchers	1	Discussion	78. Report genotype frequencies from other studies	9
STROP00008	Primary researchers	2	Discussion	78. Report genotype frequencies from other studies	9
STROP00008	Primary researchers	1	Discussion	79. Discuss the generalisability (external validity) of the study results.	9
STROP00008	Primary researchers	2	Discussion	79. Discuss the generalisability (external validity) of the study results.	9
STROP00008	Primary researchers	1	Discussion	80. Discuss; if pertinent; the health care relevance of the study results.	9
STROP00008	Primary researchers	2	Discussion	80. Discuss; if pertinent; the health care relevance of the study results.	9
STROP00008	Primary researchers	1	Other information	81. State whether the protocol for the analysed data is publicly available and if so; how the protocol can be accessed.	9
STROP00008	Primary researchers	2	Other information	81. State whether the protocol for the analysed data is publicly available and if so; how the protocol can be accessed.	9
STROP00008	Primary researchers	2	Discussion	Report on the risk of phenoconversion (genotype-phenotype mismatch) and it's magnitude in the study population.	8
STROP00008	Primary researchers	1	Other information	82. State whether the study has been registered. If the study has been registered; provide details of the registry.	9
STROP00008	Primary researchers	2	Other information	82. State whether the study has been registered. If the study has been registered; provide details of the registry.	9
STROP00008	Primary researchers	1	Other information	83. a) Report whether ethical approval was obtained for the collection of genetic data	9
STROP00008	Primary researchers	2	Other information	83. a) Report whether ethical approval was obtained for the collection of genetic data	9
STROP00008	Primary researchers	1	Other information	83. b) If ethical approval was obtained; report the committee that gave ethical approval and a reference ID	9
STROP00008	Primary researchers	2	Other information	83. b) If ethical approval was obtained; report the committee that gave ethical approval and a reference ID	9
STROP00008	Primary researchers	1	Other information	84. Give the source of funding and the role of the funders for the present study and; if applicable; for the original study on which the present article is based.	9
STROP00008	Primary researchers	2	Other information	84. Give the source of funding and the role of the funders for the present study and; if applicable; for the original study on which the present article is based.	9
STROP00008	Primary researchers	1	Other information	85. State whether databases for the analysed data are or will become publicly available and if so; how they can be accessed.	9
STROP00008	Primary researchers	2	Other information	85. State whether databases for the analysed data are or will become publicly available and if so; how they can be accessed.	9
STROP00009	Primary researchers	1	Title and abstract	1. Indicate the study's pharmacogenetic design in the title and the abstract.	9
STROP00009	Primary researchers	2	Title and abstract	1. Indicate the study's pharmacogenetic design in the title and the abstract.	9
STROP00009	Primary researchers	1	Title and abstract	2. Provide in the abstract an informative and balanced summary of what was done and what was found.	9
STROP00009	Primary researchers	2	Title and abstract	2. Provide in the abstract an informative and balanced summary of what was done and what was found.	9
STROP00009	Primary researchers	1	Introduction	3. Explain the scientific background and rationale for the investigation being reported.	7
STROP00009	Primary researchers	2	Introduction	3. Explain the scientific background and rationale for the investigation being reported.	7
STROP00009	Primary researchers	1	Introduction	4. Provide reasons for choosing the genes and SNPs genotyped.	7
STROP00009	Primary researchers	2	Introduction	4. Provide reasons for choosing the genes and SNPs genotyped.	7
STROP00009	Primary researchers	1	Introduction	5. If reasons for (4) include previous association studies; provide key details from these studies (effect size and standard error/confidence interval)	4
STROP00009	Primary researchers	2	Introduction	5. If reasons for (4) include previous association studies; provide key details from these studies (effect size and standard error/confidence interval)	4
STROP00009	Primary researchers	1	Introduction	6. State specific objectives; including any pre-specified hypotheses.	7
STROP00009	Primary researchers	2	Introduction	6. State specific objectives; including any pre-specified hypotheses.	7
STROP00009	Primary researchers	1	Introduction	7. State if the study is the first report of a pharmacogenetic association; a replication effort; or both.	6
STROP00009	Primary researchers	2	Introduction	7. State if the study is the first report of a pharmacogenetic association; a replication effort; or both.	6
STROP00009	Primary researchers	1	Methods: Study design	8. Present key elements of study design early in the paper.	7
STROP00009	Primary researchers	2	Methods: Study design	8. Present key elements of study design early in the paper.	7
STROP00009	Primary researchers	1	Methods: Setting	9. Describe the setting; locations and relevant dates; including periods of recruitment; follow-up; and data collection.	6
STROP00009	Primary researchers	2	Methods: Setting	9. Describe the setting; locations and relevant dates; including periods of recruitment; follow-up; and data collection.	6
STROP00009	Primary researchers	1	Methods: Participants	10. Cohort study - Give the eligibility criteria; and the sources and methods of selection of participants. Describe methods of follow-up.	8
STROP00009	Primary researchers	2	Methods: Participants	10. Cohort study - Give the eligibility criteria; and the sources and methods of selection of participants. Describe methods of follow-up.	8
STROP00009	Primary researchers	1	Methods: Participants	11. Case-control study - Give the eligibility criteria; and the sources and methods of case ascertainment and control selection. State whether true controls or population controls were used. Give the rationale for the choice of cases and controls.	8
STROP00009	Primary researchers	2	Methods: Participants	11. Case-control study - Give the eligibility criteria; and the sources and methods of case ascertainment and control selection. State whether true controls or population controls were used. Give the rationale for the choice of cases and controls.	8
STROP00009	Primary researchers	1	Methods: Participants	12. Cross-sectional study - Give the eligibility criteria; and the sources and methods of selection of participants.	8
STROP00009	Primary researchers	2	Methods: Participants	12. Cross-sectional study - Give the eligibility criteria; and the sources and methods of selection of participants.	8
STROP00009	Primary researchers	1	Methods: Participants	13. Report the drug and regime participants were exposed to; and the length of exposure.	8
STROP00009	Primary researchers	2	Methods: Participants	13. Report the drug and regime participants were exposed to; and the length of exposure.	8
STROP00009	Primary researchers	1	Methods: Participants	14. Cohort study - For matched studies; give matching criteria and number in each genotype group.	8
STROP00009	Primary researchers	2	Methods: Participants	14. Cohort study - For matched studies; give matching criteria and number in each genotype group.	8
STROP00009	Primary researchers	1	Methods: Participants	15. Case-control study - For matched studies; give matching criteria and the number of controls per case.	8
STROP00009	Primary researchers	2	Methods: Participants	15. Case-control study - For matched studies; give matching criteria and the number of controls per case.	8
STROP00009	Primary researchers	1	Methods: Participants	16. Give information on the criteria and methods for selection of subsets of participants from a larger study; when relevant.	8
STROP00009	Primary researchers	2	Methods: Participants	16. Give information on the criteria and methods for selection of subsets of participants from a larger study; when relevant.	8
STROP00009	Primary researchers	1	Methods: Participants	17. If other publications report results for the same patient cohort; or a subset of the patient cohort; provide information on this patient cohort overlap and references to the relevant publications.	7
STROP00009	Primary researchers	2	Methods: Participants	17. If other publications report results for the same patient cohort; or a subset of the patient cohort; provide information on this patient cohort overlap and references to the relevant publications.	7
STROP00009	Primary researchers	1	Methods: Variables	18. Provide justification for choice of outcomes.	7
STROP00009	Primary researchers	2	Methods: Variables	18. Provide justification for choice of outcomes.	7
STROP00009	Primary researchers	2	Methods: Participants	If studying drug metabolites; provide references and links to structures and database identifiers	8
STROP00009	Primary researchers	1	Methods: Variables	19. Clearly define all outcomes; potential confounders; and effect modifiers. Give diagnostic criteria; if applicable.	7
STROP00009	Primary researchers	2	Methods: Variables	19. Clearly define all outcomes; potential confounders; and effect modifiers. Give diagnostic criteria; if applicable.	7
STROP00009	Primary researchers	2	Methods: Participants	Report disease/clinical indication of patients using a standardised ontology	8
STROP00009	Primary researchers	1	Methods: Variables	20. Clearly define genetic exposures (genetic variants) using a widely-used nomenclature system. Identify variables likely to be associated with population stratification (confounding by ethnic origin).	7
STROP00009	Primary researchers	2	Methods: Variables	20. Clearly define genetic exposures (genetic variants) using a widely-used nomenclature system. Identify variables likely to be associated with population stratification (confounding by ethnic origin).	7
STROP00009	Primary researchers	2	Methods: Participants	Confirm whether patients were blinded to their genotyping result	8
STROP00009	Primary researchers	1	Methods: Variables	21. Report the rs number of each genotyped SNP.	7
STROP00009	Primary researchers	2	Methods: Variables	21. Report the rs number of each genotyped SNP.	7
STROP00009	Primary researchers	1	Methods: Variables	22. Report whether the outcomes measured (including definitions) are in line with core/preferred outcome sets for the particular topic of interest	6
STROP00009	Primary researchers	2	Methods: Variables	22. Report whether the outcomes measured (including definitions) are in line with core/preferred outcome sets for the particular topic of interest	6
STROP00009	Primary researchers	2	Methods: Variables	Clearly state how haplotypes or star alleles were defined	7
STROP00009	Primary researchers	2	Methods: Variables	Clearly state on which chromosomal strand the alleles are reported	7
STROP00009	Primary researchers	2	Methods: Variables	If referring to the minor; wild-type or mutant allele of a variant; state which allele this is and for which given population/cohort	7
STROP00009	Primary researchers	1	Methods: Data sources management	23. For each variable of interest; give sources of data and details of methods of assessment (measurement). Describe comparability of assessment methods if there is more than one group.	8
STROP00009	Primary researchers	2	Methods: Data sources management	23. For each variable of interest; give sources of data and details of methods of assessment (measurement). Describe comparability of assessment methods if there is more than one group.	8
STROP00009	Primary researchers	1	Methods: Data sources management	24. Describe laboratory methods; including source and storage of DNA; genotyping methods and platforms (including the allele calling algorithm used; and its version); error rates and call rates. State the laboratory/centre where genotyping was done. Describe comparability of laboratory methods if there is more than one group. Specify whether genotypes were assigned using all of the data from the …	7
STROP00009	Primary researchers	2	Methods: Data sources management	24. Describe laboratory methods; including source and storage of DNA; genotyping methods and platforms (including the allele calling algorithm used; and its version); error rates and call rates. State the laboratory/centre where genotyping was done. Describe comparability of laboratory methods if there is more than one group. Specify whether genotypes were assigned using all of the data from the …	7
STROP00009	Primary researchers	1	Methods: Data sources management	25. If study is case-control; confirm whether patients were genotyped in mixed batches.	7
STROP00009	Primary researchers	2	Methods: Data sources management	25. If study is case-control; confirm whether patients were genotyped in mixed batches.	7
STROP00009	Primary researchers	1	Methods: Data sources management	26. Confirm whether genotyping personnel were blinded to outcome status	7
STROP00009	Primary researchers	2	Methods: Data sources management	26. Confirm whether genotyping personnel were blinded to outcome status	7
STROP00009	Primary researchers	1	Methods: Data sources management	27. Describe the primers used.	6
STROP00009	Primary researchers	2	Methods: Data sources management	27. Describe the primers used.	6
STROP00009	Primary researchers	1	Methods: Data sources management	28. Describe genotype quality control methods.	7
STROP00009	Primary researchers	2	Methods: Data sources management	28. Describe genotype quality control methods.	7
STROP00009	Primary researchers	1	Methods: Data sources management	29. Describe findings of genotype quality control methods	7
STROP00009	Primary researchers	2	Methods: Data sources management	29. Describe findings of genotype quality control methods	7
STROP00009	Primary researchers	1	Methods: Bias	30. Describe any efforts to address potential sources of bias.	7
STROP00009	Primary researchers	2	Methods: Bias	30. Describe any efforts to address potential sources of bias.	7
STROP00009	Primary researchers	1	Methods: Bias	31. For quantitative outcome variables; specify if any investigation of potential bias resulting from pharmacotherapy was undertaken. If relevant; describe the nature and magnitude of the potential bias; and explain what approach was used to deal with this.	7
STROP00009	Primary researchers	2	Methods: Bias	31. For quantitative outcome variables; specify if any investigation of potential bias resulting from pharmacotherapy was undertaken. If relevant; describe the nature and magnitude of the potential bias; and explain what approach was used to deal with this.	7
STROP00009	Primary researchers	1	Methods: Bias	32. Report how adherence to treatment was assessed; and report the results of the assessment.	7
STROP00009	Primary researchers	2	Methods: Bias	32. Report how adherence to treatment was assessed; and report the results of the assessment.	7
STROP00009	Primary researchers	1	Methods: Study size	33. Explain how the study size was arrived at; or provide details of the a priori power to detect effect sizes of varying degrees.	7
STROP00009	Primary researchers	2	Methods: Study size	33. Explain how the study size was arrived at; or provide details of the a priori power to detect effect sizes of varying degrees.	7
STROP00009	Primary researchers	1	Methods: Quantitative variables	34. Explain how quantitative variables (confounders and effect modifiers) were handled in the analyses. If applicable; describe which groupings were chosen; and why.	7
STROP00009	Primary researchers	2	Methods: Quantitative variables	34. Explain how quantitative variables (confounders and effect modifiers) were handled in the analyses. If applicable; describe which groupings were chosen; and why.	7
STROP00009	Primary researchers	1	Methods: Quantitative variables	35. If applicable; describe how effects of treatment on quantitative outcome variables were dealt with.	7
STROP00009	Primary researchers	2	Methods: Quantitative variables	35. If applicable; describe how effects of treatment on quantitative outcome variables were dealt with.	7
STROP00009	Primary researchers	1	Methods: Statistical methods	36. Describe all statistical methods; including those used to control for confounding.	7
STROP00009	Primary researchers	2	Methods: Statistical methods	36. Describe all statistical methods; including those used to control for confounding.	7
STROP00009	Primary researchers	1	Methods: Statistical methods	37. State software version used and options (or settings) chosen.	5
STROP00009	Primary researchers	2	Methods: Statistical methods	37. State software version used and options (or settings) chosen.	5
STROP00009	Primary researchers	1	Methods: Statistical methods	38. Describe any methods used to examine subgroups and interactions.	7
STROP00009	Primary researchers	2	Methods: Statistical methods	38. Describe any methods used to examine subgroups and interactions.	7
STROP00009	Primary researchers	1	Methods: Statistical methods	39. Explain how missing data were addressed.	8
STROP00009	Primary researchers	2	Methods: Statistical methods	39. Explain how missing data were addressed.	8
STROP00009	Primary researchers	1	Methods: Statistical methods	40. Report any methods used to assess the assumption of missingness at random and the finding of such assessments.	8
STROP00009	Primary researchers	2	Methods: Statistical methods	40. Report any methods used to assess the assumption of missingness at random and the finding of such assessments.	8
STROP00009	Primary researchers	1	Methods: Statistical methods	41. Cohort study - If applicable; explain how loss to follow-up was addressed.	7
STROP00009	Primary researchers	2	Methods: Statistical methods	41. Cohort study - If applicable; explain how loss to follow-up was addressed.	7
STROP00009	Primary researchers	1	Methods: Statistical methods	42. Case-control study - If applicable; explain how matching of cases and controls was addressed.	7
STROP00009	Primary researchers	2	Methods: Statistical methods	42. Case-control study - If applicable; explain how matching of cases and controls was addressed.	7
STROP00009	Primary researchers	1	Methods: Statistical methods	43. Cross-sectional study - If applicable; describe analytical methods taking account of sampling strategy.	7
STROP00009	Primary researchers	2	Methods: Statistical methods	43. Cross-sectional study - If applicable; describe analytical methods taking account of sampling strategy.	7
STROP00009	Primary researchers	1	Methods: Statistical methods	44. Describe any sensitivity analyses.	7
STROP00009	Primary researchers	2	Methods: Statistical methods	44. Describe any sensitivity analyses.	7
STROP00009	Primary researchers	1	Methods: Statistical methods	45. State whether Hardy-Weinberg equilibrium was considered and; if so; how.	7
STROP00009	Primary researchers	2	Methods: Statistical methods	45. State whether Hardy-Weinberg equilibrium was considered and; if so; how.	7
STROP00009	Primary researchers	1	Methods: Statistical methods	46. Where HWE test is undertaken; quote the p-value threshold applied to determine deviation from HWE.	8
STROP00009	Primary researchers	2	Methods: Statistical methods	46. Where HWE test is undertaken; quote the p-value threshold applied to determine deviation from HWE.	8
STROP00009	Primary researchers	1	Methods: Statistical methods	47. Describe any methods used for inferring genotypes or haplotypes.	7
STROP00009	Primary researchers	2	Methods: Statistical methods	47. Describe any methods used for inferring genotypes or haplotypes.	7
STROP00009	Primary researchers	1	Methods: Statistical methods	48. Describe any methods used to assess or address population stratification.	7
STROP00009	Primary researchers	2	Methods: Statistical methods	48. Describe any methods used to assess or address population stratification.	7
STROP00009	Primary researchers	1	Methods: Statistical methods	49. Describe any methods used to assess and correct for relatedness among subjects. Report results of assessments for relatedness	7
STROP00009	Primary researchers	2	Methods: Statistical methods	49. Describe any methods used to assess and correct for relatedness among subjects. Report results of assessments for relatedness	7
STROP00009	Primary researchers	1	Methods: Statistical methods	50. Describe any assumptions made regarding mode of inheritance.	8
STROP00009	Primary researchers	2	Methods: Statistical methods	50. Describe any assumptions made regarding mode of inheritance.	8
STROP00009	Primary researchers	1	Methods: Statistical methods	51. Provide justification for assumption of mode of inheritance or if no mode is assumed.	8
STROP00009	Primary researchers	2	Methods: Statistical methods	51. Provide justification for assumption of mode of inheritance or if no mode is assumed.	8
STROP00009	Primary researchers	1	Methods: Statistical methods	52. a) Describe any methods used to address multiple comparisons or to control risk of false positive findings due to investigating multiple genetic variants.	7
STROP00009	Primary researchers	2	Methods: Statistical methods	52. a) Describe any methods used to address multiple comparisons or to control risk of false positive findings due to investigating multiple genetic variants.	7
STROP00009	Primary researchers	1	Methods: Statistical methods	52. b) Describe any methods used to address multiple comparisons or to control risk of false positive findings due to investigating multiple outcomes.	7
STROP00009	Primary researchers	2	Methods: Statistical methods	52. b) Describe any methods used to address multiple comparisons or to control risk of false positive findings due to investigating multiple outcomes.	7
STROP00009	Primary researchers	1	Methods: Statistical methods	52. c) Describe any methods used to address multiple comparisons or to control risk of false positive findings due to investigating multiple assumptions regarding mode of inheritance.	7
STROP00009	Primary researchers	2	Methods: Statistical methods	52. c) Describe any methods used to address multiple comparisons or to control risk of false positive findings due to investigating multiple assumptions regarding mode of inheritance.	7
STROP00009	Primary researchers	1	Methods: Statistical methods	53. Describe any methods used to adjust for extent of adherence in the analyses.	7
STROP00009	Primary researchers	2	Methods: Statistical methods	53. Describe any methods used to adjust for extent of adherence in the analyses.	7
STROP00009	Primary researchers	1	Results: Participants	54. a) Report the numbers of individuals at each stage of the study - e.g.; numbers potentially eligible; examined for eligibility; confirmed eligible; included in the study; completing follow-up; and analysed.	7
STROP00009	Primary researchers	2	Results: Participants	54. a) Report the numbers of individuals at each stage of the study - e.g.; numbers potentially eligible; examined for eligibility; confirmed eligible; included in the study; completing follow-up; and analysed.	7
STROP00009	Primary researchers	1	Results: Participants	54. b) Give reasons for non-participation at each stage.	7
STROP00009	Primary researchers	2	Results: Participants	54. b) Give reasons for non-participation at each stage.	7
STROP00009	Primary researchers	1	Results: Participants	54. c) Consider use of a flow diagram.	6
STROP00009	Primary researchers	2	Results: Participants	54. c) Consider use of a flow diagram.	6
STROP00009	Primary researchers	1	Results: Participants	55. For each genetic variant; report numbers of individuals in whom genotyping was attempted and numbers of individuals in whom genotyping was successful.	7
STROP00009	Primary researchers	2	Results: Participants	55. For each genetic variant; report numbers of individuals in whom genotyping was attempted and numbers of individuals in whom genotyping was successful.	7
STROP00009	Primary researchers	1	Results: SNPs	56. Report any SNPs that were excluded from analysis; and provide reasons for these exclusions	8
STROP00009	Primary researchers	2	Results: SNPs	56. Report any SNPs that were excluded from analysis; and provide reasons for these exclusions	8
STROP00009	Primary researchers	1	Results: Descriptive data	57. Give characteristics of study participants (e.g.; demographic; clinical; social) and information on potential confounders.	7
STROP00009	Primary researchers	2	Results: Descriptive data	57. Give characteristics of study participants (e.g.; demographic; clinical; social) and information on potential confounders.	7
STROP00009	Primary researchers	1	Results: Descriptive data	58. Indicate the number of participants with missing data for each variable of interest.	7
STROP00009	Primary researchers	2	Results: Descriptive data	58. Indicate the number of participants with missing data for each variable of interest.	7
STROP00009	Primary researchers	1	Results: Descriptive data	59. For a cohort study; consider giving information listed in (57) and (58) by genotype.	7
STROP00009	Primary researchers	2	Results: Descriptive data	59. For a cohort study; consider giving information listed in (57) and (58) by genotype.	7
STROP00009	Primary researchers	1	Results: Descriptive data	60. For a case-control study; give the information listed in (57) and (58) for cases and controls separately.	7
STROP00009	Primary researchers	2	Results: Descriptive data	60. For a case-control study; give the information listed in (57) and (58) for cases and controls separately.	7
STROP00009	Primary researchers	1	Results: Descriptive data	61. Report reasons for missing genotype data.	6
STROP00009	Primary researchers	2	Results: Descriptive data	61. Report reasons for missing genotype data.	6
STROP00009	Primary researchers	1	Results: Descriptive data	62. Cohort study - Summarize follow-up time; e.g. average and total amount.	7
STROP00009	Primary researchers	2	Results: Descriptive data	62. Cohort study - Summarize follow-up time; e.g. average and total amount.	7
STROP00009	Primary researchers	1	Results: Descriptive data	63. Where HWE test undertaken; highlight SNPs that deviate from HWE.	7
STROP00009	Primary researchers	2	Results: Descriptive data	63. Where HWE test undertaken; highlight SNPs that deviate from HWE.	7
STROP00009	Primary researchers	1	Results: Descriptive data	64. Where population stratification is assessed; report the results.	7
STROP00009	Primary researchers	2	Results: Descriptive data	64. Where population stratification is assessed; report the results.	7
STROP00009	Primary researchers	1	Results: Outcome data	65. a) For a cohort study; report all outcomes (phenotypes) investigated for each genotype category over time	7
STROP00009	Primary researchers	2	Results: Outcome data	65. a) For a cohort study; report all outcomes (phenotypes) investigated for each genotype category over time	7
STROP00009	Primary researchers	1	Results: Outcome data	65. b) For a case-control study; report numbers in each genotype category for all outcomes investigated	7
STROP00009	Primary researchers	2	Results: Outcome data	65. b) For a case-control study; report numbers in each genotype category for all outcomes investigated	7
STROP00009	Primary researchers	1	Results: Outcome data	65. c) For a cross sectional study; report all outcomes (phenotypes) investigated for each genotype category	7
STROP00009	Primary researchers	2	Results: Outcome data	65. c) For a cross sectional study; report all outcomes (phenotypes) investigated for each genotype category	7
STROP00009	Primary researchers	1	Results: Outcome data	66. If a study includes more than one ethnic group; provide the summary data specified in (65) per ethnic group.	7
STROP00009	Primary researchers	2	Results: Outcome data	66. If a study includes more than one ethnic group; provide the summary data specified in (65) per ethnic group.	7
STROP00009	Primary researchers	1	Results: Main results	67. Give unadjusted estimates and; if applicable; confounder-adjusted estimates and their precision (e.g.; 95% confidence intervals). Make clear which confounders were adjusted for and why they were included.	8
STROP00009	Primary researchers	2	Results: Main results	67. Give unadjusted estimates and; if applicable; confounder-adjusted estimates and their precision (e.g.; 95% confidence intervals). Make clear which confounders were adjusted for and why they were included.	8
STROP00009	Primary researchers	1	Results: Main results	68. Report category boundaries when continuous variables were categorized.	8
STROP00009	Primary researchers	2	Results: Main results	68. Report category boundaries when continuous variables were categorized.	8
STROP00009	Primary researchers	1	Results: Main results	69. If relevant; consider translating effect estimates to number needed to test to illustrate potential clinical utility of any significant findings.	8
STROP00009	Primary researchers	2	Results: Main results	69. If relevant; consider translating effect estimates to number needed to test to illustrate potential clinical utility of any significant findings.	8
STROP00009	Primary researchers	1	Results: Main results	70. Report results of any adjustments for multiple comparisons.	8
STROP00009	Primary researchers	2	Results: Main results	70. Report results of any adjustments for multiple comparisons.	8
STROP00009	Primary researchers	1	Results: Main results	71. Report precise p-values for all associations.	8
STROP00009	Primary researchers	2	Results: Main results	71. Report precise p-values for all associations.	8
STROP00009	Primary researchers	1	Results: Other analyses	72. Report other analyses done - e.g.; analyses of subgroups and interactions; and sensitivity analyses.	8
STROP00009	Primary researchers	2	Results: Other analyses	72. Report other analyses done - e.g.; analyses of subgroups and interactions; and sensitivity analyses.	8
STROP00009	Primary researchers	1	Results: Other analyses	73. If numerous genetic exposures (genetic variants) were examined; summarize results from all analyses undertaken.	8
STROP00009	Primary researchers	2	Results: Other analyses	73. If numerous genetic exposures (genetic variants) were examined; summarize results from all analyses undertaken.	8
STROP00009	Primary researchers	1	Results: Other analyses	74. If detailed results are available elsewhere; state how they can be accessed.	7
STROP00009	Primary researchers	2	Results: Other analyses	74. If detailed results are available elsewhere; state how they can be accessed.	7
STROP00009	Primary researchers	1	Discussion	75. Summarize key results with reference to study objectives.	8
STROP00009	Primary researchers	2	Discussion	75. Summarize key results with reference to study objectives.	8
STROP00009	Primary researchers	1	Discussion	76. Discuss limitations of the study; taking into account sources of potential bias or imprecision. Discuss both direction and magnitude of any potential bias.	7
STROP00009	Primary researchers	2	Discussion	76. Discuss limitations of the study; taking into account sources of potential bias or imprecision. Discuss both direction and magnitude of any potential bias.	7
STROP00009	Primary researchers	1	Discussion	77. Give a cautious overall interpretation of results considering objectives; limitations; multiplicity of analyses; results from similar studies; and other relevant evidence.	7
STROP00009	Primary researchers	2	Discussion	77. Give a cautious overall interpretation of results considering objectives; limitations; multiplicity of analyses; results from similar studies; and other relevant evidence.	7
STROP00009	Primary researchers	1	Discussion	78. Report genotype frequencies from other studies	6
STROP00009	Primary researchers	2	Discussion	78. Report genotype frequencies from other studies	6
STROP00009	Primary researchers	1	Discussion	79. Discuss the generalisability (external validity) of the study results.	6
STROP00009	Primary researchers	2	Discussion	79. Discuss the generalisability (external validity) of the study results.	6
STROP00009	Primary researchers	1	Discussion	80. Discuss; if pertinent; the health care relevance of the study results.	6
STROP00009	Primary researchers	2	Discussion	80. Discuss; if pertinent; the health care relevance of the study results.	6
STROP00009	Primary researchers	1	Other information	81. State whether the protocol for the analysed data is publicly available and if so; how the protocol can be accessed.	7
STROP00009	Primary researchers	2	Other information	81. State whether the protocol for the analysed data is publicly available and if so; how the protocol can be accessed.	7
STROP00009	Primary researchers	2	Discussion	Report on the risk of phenoconversion (genotype-phenotype mismatch) and it's magnitude in the study population.	7
STROP00009	Primary researchers	1	Other information	82. State whether the study has been registered. If the study has been registered; provide details of the registry.	7
STROP00009	Primary researchers	2	Other information	82. State whether the study has been registered. If the study has been registered; provide details of the registry.	7
STROP00009	Primary researchers	1	Other information	83. a) Report whether ethical approval was obtained for the collection of genetic data	9
STROP00009	Primary researchers	2	Other information	83. a) Report whether ethical approval was obtained for the collection of genetic data	9
STROP00009	Primary researchers	1	Other information	83. b) If ethical approval was obtained; report the committee that gave ethical approval and a reference ID	9
STROP00009	Primary researchers	2	Other information	83. b) If ethical approval was obtained; report the committee that gave ethical approval and a reference ID	9
STROP00009	Primary researchers	1	Other information	84. Give the source of funding and the role of the funders for the present study and; if applicable; for the original study on which the present article is based.	8
STROP00009	Primary researchers	2	Other information	84. Give the source of funding and the role of the funders for the present study and; if applicable; for the original study on which the present article is based.	8
STROP00009	Primary researchers	1	Other information	85. State whether databases for the analysed data are or will become publicly available and if so; how they can be accessed.	9
STROP00009	Primary researchers	2	Other information	85. State whether databases for the analysed data are or will become publicly available and if so; how they can be accessed.	9
STROP00010	Primary researchers	0	Title and abstract	1. Indicate the study's pharmacogenetic design in the title and the abstract.	-9
STROP00010	Primary researchers	0	Title and abstract	2. Provide in the abstract an informative and balanced summary of what was done and what was found.	-9
STROP00010	Primary researchers	0	Introduction	3. Explain the scientific background and rationale for the investigation being reported.	-9
STROP00010	Primary researchers	0	Introduction	4. Provide reasons for choosing the genes and SNPs genotyped.	-9
STROP00010	Primary researchers	0	Introduction	5. If reasons for (4) include previous association studies; provide key details from these studies (effect size and standard error/confidence interval)	-9
STROP00010	Primary researchers	0	Introduction	6. State specific objectives; including any pre-specified hypotheses.	-9
STROP00010	Primary researchers	0	Introduction	7. State if the study is the first report of a pharmacogenetic association; a replication effort; or both.	-9
STROP00010	Primary researchers	0	Methods: Study design	8. Present key elements of study design early in the paper.	-9
STROP00010	Primary researchers	0	Methods: Setting	9. Describe the setting; locations and relevant dates; including periods of recruitment; follow-up; and data collection.	-9
STROP00010	Primary researchers	0	Methods: Participants	10. Cohort study - Give the eligibility criteria; and the sources and methods of selection of participants. Describe methods of follow-up.	-9
STROP00010	Primary researchers	0	Methods: Participants	11. Case-control study - Give the eligibility criteria; and the sources and methods of case ascertainment and control selection. State whether true controls or population controls were used. Give the rationale for the choice of cases and controls.	-9
STROP00010	Primary researchers	0	Methods: Participants	12. Cross-sectional study - Give the eligibility criteria; and the sources and methods of selection of participants.	-9
STROP00010	Primary researchers	0	Methods: Participants	13. Report the drug and regime participants were exposed to; and the length of exposure.	-9
STROP00010	Primary researchers	0	Methods: Participants	14. Cohort study - For matched studies; give matching criteria and number in each genotype group.	-9
STROP00010	Primary researchers	0	Methods: Participants	15. Case-control study - For matched studies; give matching criteria and the number of controls per case.	-9
STROP00010	Primary researchers	0	Methods: Participants	16. Give information on the criteria and methods for selection of subsets of participants from a larger study; when relevant.	-9
STROP00010	Primary researchers	0	Methods: Participants	17. If other publications report results for the same patient cohort; or a subset of the patient cohort; provide information on this patient cohort overlap and references to the relevant publications.	-9
STROP00010	Primary researchers	0	Methods: Variables	18. Provide justification for choice of outcomes.	-9
STROP00010	Primary researchers	0	Methods: Participants	If studying drug metabolites; provide references and links to structures and database identifiers	-9
STROP00010	Primary researchers	0	Methods: Variables	19. Clearly define all outcomes; potential confounders; and effect modifiers. Give diagnostic criteria; if applicable.	-9
STROP00010	Primary researchers	0	Methods: Participants	Report disease/clinical indication of patients using a standardised ontology	-9
STROP00010	Primary researchers	0	Methods: Variables	20. Clearly define genetic exposures (genetic variants) using a widely-used nomenclature system. Identify variables likely to be associated with population stratification (confounding by ethnic origin).	-9
STROP00010	Primary researchers	0	Methods: Participants	Confirm whether patients were blinded to their genotyping result	-9
STROP00010	Primary researchers	0	Methods: Variables	21. Report the rs number of each genotyped SNP.	-9
STROP00010	Primary researchers	0	Methods: Variables	22. Report whether the outcomes measured (including definitions) are in line with core/preferred outcome sets for the particular topic of interest	-9
STROP00010	Primary researchers	0	Methods: Variables	Clearly state how haplotypes or star alleles were defined	-9
STROP00010	Primary researchers	0	Methods: Variables	Clearly state on which chromosomal strand the alleles are reported	-9
STROP00010	Primary researchers	0	Methods: Variables	If referring to the minor; wild-type or mutant allele of a variant; state which allele this is and for which given population/cohort	-9
STROP00010	Primary researchers	0	Methods: Data sources management	23. For each variable of interest; give sources of data and details of methods of assessment (measurement). Describe comparability of assessment methods if there is more than one group.	-9
STROP00010	Primary researchers	0	Methods: Data sources management	24. Describe laboratory methods; including source and storage of DNA; genotyping methods and platforms (including the allele calling algorithm used; and its version); error rates and call rates. State the laboratory/centre where genotyping was done. Describe comparability of laboratory methods if there is more than one group. Specify whether genotypes were assigned using all of the data from the …	-9
STROP00010	Primary researchers	0	Methods: Data sources management	25. If study is case-control; confirm whether patients were genotyped in mixed batches.	-9
STROP00010	Primary researchers	0	Methods: Data sources management	26. Confirm whether genotyping personnel were blinded to outcome status	-9
STROP00010	Primary researchers	0	Methods: Data sources management	27. Describe the primers used.	-9
STROP00010	Primary researchers	0	Methods: Data sources management	28. Describe genotype quality control methods.	-9
STROP00010	Primary researchers	0	Methods: Data sources management	29. Describe findings of genotype quality control methods	-9
STROP00010	Primary researchers	0	Methods: Bias	30. Describe any efforts to address potential sources of bias.	-9
STROP00010	Primary researchers	0	Methods: Bias	31. For quantitative outcome variables; specify if any investigation of potential bias resulting from pharmacotherapy was undertaken. If relevant; describe the nature and magnitude of the potential bias; and explain what approach was used to deal with this.	-9
STROP00010	Primary researchers	0	Methods: Bias	32. Report how adherence to treatment was assessed; and report the results of the assessment.	-9
STROP00010	Primary researchers	0	Methods: Study size	33. Explain how the study size was arrived at; or provide details of the a priori power to detect effect sizes of varying degrees.	-9
STROP00010	Primary researchers	0	Methods: Quantitative variables	34. Explain how quantitative variables (confounders and effect modifiers) were handled in the analyses. If applicable; describe which groupings were chosen; and why.	-9
STROP00010	Primary researchers	0	Methods: Quantitative variables	35. If applicable; describe how effects of treatment on quantitative outcome variables were dealt with.	-9
STROP00010	Primary researchers	0	Methods: Statistical methods	36. Describe all statistical methods; including those used to control for confounding.	-9
STROP00010	Primary researchers	0	Methods: Statistical methods	37. State software version used and options (or settings) chosen.	-9
STROP00010	Primary researchers	0	Methods: Statistical methods	38. Describe any methods used to examine subgroups and interactions.	-9
STROP00010	Primary researchers	0	Methods: Statistical methods	39. Explain how missing data were addressed.	-9
STROP00010	Primary researchers	0	Methods: Statistical methods	40. Report any methods used to assess the assumption of missingness at random and the finding of such assessments.	-9
STROP00010	Primary researchers	0	Methods: Statistical methods	41. Cohort study - If applicable; explain how loss to follow-up was addressed.	-9
STROP00010	Primary researchers	0	Methods: Statistical methods	42. Case-control study - If applicable; explain how matching of cases and controls was addressed.	-9
STROP00010	Primary researchers	0	Methods: Statistical methods	43. Cross-sectional study - If applicable; describe analytical methods taking account of sampling strategy.	-9
STROP00010	Primary researchers	0	Methods: Statistical methods	44. Describe any sensitivity analyses.	-9
STROP00010	Primary researchers	0	Methods: Statistical methods	45. State whether Hardy-Weinberg equilibrium was considered and; if so; how.	-9
STROP00010	Primary researchers	0	Methods: Statistical methods	46. Where HWE test is undertaken; quote the p-value threshold applied to determine deviation from HWE.	-9
STROP00010	Primary researchers	0	Methods: Statistical methods	47. Describe any methods used for inferring genotypes or haplotypes.	-9
STROP00010	Primary researchers	0	Methods: Statistical methods	48. Describe any methods used to assess or address population stratification.	-9
STROP00010	Primary researchers	0	Methods: Statistical methods	49. Describe any methods used to assess and correct for relatedness among subjects. Report results of assessments for relatedness	-9
STROP00010	Primary researchers	0	Methods: Statistical methods	50. Describe any assumptions made regarding mode of inheritance.	-9
STROP00010	Primary researchers	0	Methods: Statistical methods	51. Provide justification for assumption of mode of inheritance or if no mode is assumed.	-9
STROP00010	Primary researchers	0	Methods: Statistical methods	52. a) Describe any methods used to address multiple comparisons or to control risk of false positive findings due to investigating multiple genetic variants.	-9
STROP00010	Primary researchers	0	Methods: Statistical methods	52. b) Describe any methods used to address multiple comparisons or to control risk of false positive findings due to investigating multiple outcomes.	-9
STROP00010	Primary researchers	0	Methods: Statistical methods	52. c) Describe any methods used to address multiple comparisons or to control risk of false positive findings due to investigating multiple assumptions regarding mode of inheritance.	-9
STROP00010	Primary researchers	0	Methods: Statistical methods	53. Describe any methods used to adjust for extent of adherence in the analyses.	-9
STROP00010	Primary researchers	0	Results: Participants	54. a) Report the numbers of individuals at each stage of the study - e.g.; numbers potentially eligible; examined for eligibility; confirmed eligible; included in the study; completing follow-up; and analysed.	-9
STROP00010	Primary researchers	0	Results: Participants	54. b) Give reasons for non-participation at each stage.	-9
STROP00010	Primary researchers	0	Results: Participants	54. c) Consider use of a flow diagram.	-9
STROP00010	Primary researchers	0	Results: Participants	55. For each genetic variant; report numbers of individuals in whom genotyping was attempted and numbers of individuals in whom genotyping was successful.	-9
STROP00010	Primary researchers	0	Results: SNPs	56. Report any SNPs that were excluded from analysis; and provide reasons for these exclusions	-9
STROP00010	Primary researchers	0	Results: Descriptive data	57. Give characteristics of study participants (e.g.; demographic; clinical; social) and information on potential confounders.	-9
STROP00010	Primary researchers	0	Results: Descriptive data	58. Indicate the number of participants with missing data for each variable of interest.	-9
STROP00010	Primary researchers	0	Results: Descriptive data	59. For a cohort study; consider giving information listed in (57) and (58) by genotype.	-9
STROP00010	Primary researchers	0	Results: Descriptive data	60. For a case-control study; give the information listed in (57) and (58) for cases and controls separately.	-9
STROP00010	Primary researchers	0	Results: Descriptive data	61. Report reasons for missing genotype data.	-9
STROP00010	Primary researchers	0	Results: Descriptive data	62. Cohort study - Summarize follow-up time; e.g. average and total amount.	-9
STROP00010	Primary researchers	0	Results: Descriptive data	63. Where HWE test undertaken; highlight SNPs that deviate from HWE.	-9
STROP00010	Primary researchers	0	Results: Descriptive data	64. Where population stratification is assessed; report the results.	-9
STROP00010	Primary researchers	0	Results: Outcome data	65. a) For a cohort study; report all outcomes (phenotypes) investigated for each genotype category over time	-9
STROP00010	Primary researchers	0	Results: Outcome data	65. b) For a case-control study; report numbers in each genotype category for all outcomes investigated	-9
STROP00010	Primary researchers	0	Results: Outcome data	65. c) For a cross sectional study; report all outcomes (phenotypes) investigated for each genotype category	-9
STROP00010	Primary researchers	0	Results: Outcome data	66. If a study includes more than one ethnic group; provide the summary data specified in (65) per ethnic group.	-9
STROP00010	Primary researchers	0	Results: Main results	67. Give unadjusted estimates and; if applicable; confounder-adjusted estimates and their precision (e.g.; 95% confidence intervals). Make clear which confounders were adjusted for and why they were included.	-9
STROP00010	Primary researchers	0	Results: Main results	68. Report category boundaries when continuous variables were categorized.	-9
STROP00010	Primary researchers	0	Results: Main results	69. If relevant; consider translating effect estimates to number needed to test to illustrate potential clinical utility of any significant findings.	-9
STROP00010	Primary researchers	0	Results: Main results	70. Report results of any adjustments for multiple comparisons.	-9
STROP00010	Primary researchers	0	Results: Main results	71. Report precise p-values for all associations.	-9
STROP00010	Primary researchers	0	Results: Other analyses	72. Report other analyses done - e.g.; analyses of subgroups and interactions; and sensitivity analyses.	-9
STROP00010	Primary researchers	0	Results: Other analyses	73. If numerous genetic exposures (genetic variants) were examined; summarize results from all analyses undertaken.	-9
STROP00010	Primary researchers	0	Results: Other analyses	74. If detailed results are available elsewhere; state how they can be accessed.	-9
STROP00010	Primary researchers	0	Discussion	75. Summarize key results with reference to study objectives.	-9
STROP00010	Primary researchers	0	Discussion	76. Discuss limitations of the study; taking into account sources of potential bias or imprecision. Discuss both direction and magnitude of any potential bias.	-9
STROP00010	Primary researchers	0	Discussion	77. Give a cautious overall interpretation of results considering objectives; limitations; multiplicity of analyses; results from similar studies; and other relevant evidence.	-9
STROP00010	Primary researchers	0	Discussion	78. Report genotype frequencies from other studies	-9
STROP00010	Primary researchers	0	Discussion	79. Discuss the generalisability (external validity) of the study results.	-9
STROP00010	Primary researchers	0	Discussion	80. Discuss; if pertinent; the health care relevance of the study results.	-9
STROP00010	Primary researchers	0	Other information	81. State whether the protocol for the analysed data is publicly available and if so; how the protocol can be accessed.	-9
STROP00010	Primary researchers	0	Discussion	Report on the risk of phenoconversion (genotype-phenotype mismatch) and it's magnitude in the study population.	-9
STROP00010	Primary researchers	0	Other information	82. State whether the study has been registered. If the study has been registered; provide details of the registry.	-9
STROP00010	Primary researchers	0	Other information	83. a) Report whether ethical approval was obtained for the collection of genetic data	-9
STROP00010	Primary researchers	0	Other information	83. b) If ethical approval was obtained; report the committee that gave ethical approval and a reference ID	-9
STROP00010	Primary researchers	0	Other information	84. Give the source of funding and the role of the funders for the present study and; if applicable; for the original study on which the present article is based.	-9
STROP00010	Primary researchers	0	Other information	85. State whether databases for the analysed data are or will become publicly available and if so; how they can be accessed.	-9
STROP00011	Primary researchers	1	Title and abstract	1. Indicate the study's pharmacogenetic design in the title and the abstract.	7
STROP00011	Primary researchers	1	Title and abstract	2. Provide in the abstract an informative and balanced summary of what was done and what was found.	9
STROP00011	Primary researchers	1	Introduction	3. Explain the scientific background and rationale for the investigation being reported.	7
STROP00011	Primary researchers	1	Introduction	4. Provide reasons for choosing the genes and SNPs genotyped.	9
STROP00011	Primary researchers	1	Introduction	5. If reasons for (4) include previous association studies; provide key details from these studies (effect size and standard error/confidence interval)	7
STROP00011	Primary researchers	1	Introduction	6. State specific objectives; including any pre-specified hypotheses.	8
STROP00011	Primary researchers	1	Introduction	7. State if the study is the first report of a pharmacogenetic association; a replication effort; or both.	6
STROP00011	Primary researchers	1	Methods: Study design	8. Present key elements of study design early in the paper.	7
STROP00011	Primary researchers	1	Methods: Setting	9. Describe the setting; locations and relevant dates; including periods of recruitment; follow-up; and data collection.	5
STROP00011	Primary researchers	1	Methods: Participants	10. Cohort study - Give the eligibility criteria; and the sources and methods of selection of participants. Describe methods of follow-up.	7
STROP00011	Primary researchers	1	Methods: Participants	11. Case-control study - Give the eligibility criteria; and the sources and methods of case ascertainment and control selection. State whether true controls or population controls were used. Give the rationale for the choice of cases and controls.	7
STROP00011	Primary researchers	1	Methods: Participants	12. Cross-sectional study - Give the eligibility criteria; and the sources and methods of selection of participants.	7
STROP00011	Primary researchers	1	Methods: Participants	13. Report the drug and regime participants were exposed to; and the length of exposure.	8
STROP00011	Primary researchers	1	Methods: Participants	14. Cohort study - For matched studies; give matching criteria and number in each genotype group.	8
STROP00011	Primary researchers	1	Methods: Participants	15. Case-control study - For matched studies; give matching criteria and the number of controls per case.	8
STROP00011	Primary researchers	1	Methods: Participants	16. Give information on the criteria and methods for selection of subsets of participants from a larger study; when relevant.	9
STROP00011	Primary researchers	1	Methods: Participants	17. If other publications report results for the same patient cohort; or a subset of the patient cohort; provide information on this patient cohort overlap and references to the relevant publications.	7
STROP00011	Primary researchers	1	Methods: Variables	18. Provide justification for choice of outcomes.	7
STROP00011	Primary researchers	0	Methods: Participants	If studying drug metabolites; provide references and links to structures and database identifiers	-9
STROP00011	Primary researchers	1	Methods: Variables	19. Clearly define all outcomes; potential confounders; and effect modifiers. Give diagnostic criteria; if applicable.	9
STROP00011	Primary researchers	0	Methods: Participants	Report disease/clinical indication of patients using a standardised ontology	-9
STROP00011	Primary researchers	1	Methods: Variables	20. Clearly define genetic exposures (genetic variants) using a widely-used nomenclature system. Identify variables likely to be associated with population stratification (confounding by ethnic origin).	9
STROP00011	Primary researchers	0	Methods: Participants	Confirm whether patients were blinded to their genotyping result	-9
STROP00011	Primary researchers	1	Methods: Variables	21. Report the rs number of each genotyped SNP.	7
STROP00011	Primary researchers	1	Methods: Variables	22. Report whether the outcomes measured (including definitions) are in line with core/preferred outcome sets for the particular topic of interest	7
STROP00011	Primary researchers	0	Methods: Variables	Clearly state how haplotypes or star alleles were defined	-9
STROP00011	Primary researchers	0	Methods: Variables	Clearly state on which chromosomal strand the alleles are reported	-9
STROP00011	Primary researchers	0	Methods: Variables	If referring to the minor; wild-type or mutant allele of a variant; state which allele this is and for which given population/cohort	-9
STROP00011	Primary researchers	0	Methods: Data sources management	23. For each variable of interest; give sources of data and details of methods of assessment (measurement). Describe comparability of assessment methods if there is more than one group.	-9
STROP00011	Primary researchers	0	Methods: Data sources management	24. Describe laboratory methods; including source and storage of DNA; genotyping methods and platforms (including the allele calling algorithm used; and its version); error rates and call rates. State the laboratory/centre where genotyping was done. Describe comparability of laboratory methods if there is more than one group. Specify whether genotypes were assigned using all of the data from the …	-9
STROP00011	Primary researchers	0	Methods: Data sources management	25. If study is case-control; confirm whether patients were genotyped in mixed batches.	-9
STROP00011	Primary researchers	0	Methods: Data sources management	26. Confirm whether genotyping personnel were blinded to outcome status	-9
STROP00011	Primary researchers	0	Methods: Data sources management	27. Describe the primers used.	-9
STROP00011	Primary researchers	0	Methods: Data sources management	28. Describe genotype quality control methods.	-9
STROP00011	Primary researchers	0	Methods: Data sources management	29. Describe findings of genotype quality control methods	-9
STROP00011	Primary researchers	0	Methods: Bias	30. Describe any efforts to address potential sources of bias.	-9
STROP00011	Primary researchers	0	Methods: Bias	31. For quantitative outcome variables; specify if any investigation of potential bias resulting from pharmacotherapy was undertaken. If relevant; describe the nature and magnitude of the potential bias; and explain what approach was used to deal with this.	-9
STROP00011	Primary researchers	0	Methods: Bias	32. Report how adherence to treatment was assessed; and report the results of the assessment.	-9
STROP00011	Primary researchers	0	Methods: Study size	33. Explain how the study size was arrived at; or provide details of the a priori power to detect effect sizes of varying degrees.	-9
STROP00011	Primary researchers	0	Methods: Quantitative variables	34. Explain how quantitative variables (confounders and effect modifiers) were handled in the analyses. If applicable; describe which groupings were chosen; and why.	-9
STROP00011	Primary researchers	0	Methods: Quantitative variables	35. If applicable; describe how effects of treatment on quantitative outcome variables were dealt with.	-9
STROP00011	Primary researchers	0	Methods: Statistical methods	36. Describe all statistical methods; including those used to control for confounding.	-9
STROP00011	Primary researchers	0	Methods: Statistical methods	37. State software version used and options (or settings) chosen.	-9
STROP00011	Primary researchers	0	Methods: Statistical methods	38. Describe any methods used to examine subgroups and interactions.	-9
STROP00011	Primary researchers	0	Methods: Statistical methods	39. Explain how missing data were addressed.	-9
STROP00011	Primary researchers	0	Methods: Statistical methods	40. Report any methods used to assess the assumption of missingness at random and the finding of such assessments.	-9
STROP00011	Primary researchers	0	Methods: Statistical methods	41. Cohort study - If applicable; explain how loss to follow-up was addressed.	-9
STROP00011	Primary researchers	0	Methods: Statistical methods	42. Case-control study - If applicable; explain how matching of cases and controls was addressed.	-9
STROP00011	Primary researchers	0	Methods: Statistical methods	43. Cross-sectional study - If applicable; describe analytical methods taking account of sampling strategy.	-9
STROP00011	Primary researchers	0	Methods: Statistical methods	44. Describe any sensitivity analyses.	-9
STROP00011	Primary researchers	0	Methods: Statistical methods	45. State whether Hardy-Weinberg equilibrium was considered and; if so; how.	-9
STROP00011	Primary researchers	0	Methods: Statistical methods	46. Where HWE test is undertaken; quote the p-value threshold applied to determine deviation from HWE.	-9
STROP00011	Primary researchers	0	Methods: Statistical methods	47. Describe any methods used for inferring genotypes or haplotypes.	-9
STROP00011	Primary researchers	0	Methods: Statistical methods	48. Describe any methods used to assess or address population stratification.	-9
STROP00011	Primary researchers	0	Methods: Statistical methods	49. Describe any methods used to assess and correct for relatedness among subjects. Report results of assessments for relatedness	-9
STROP00011	Primary researchers	0	Methods: Statistical methods	50. Describe any assumptions made regarding mode of inheritance.	-9
STROP00011	Primary researchers	0	Methods: Statistical methods	51. Provide justification for assumption of mode of inheritance or if no mode is assumed.	-9
STROP00011	Primary researchers	0	Methods: Statistical methods	52. a) Describe any methods used to address multiple comparisons or to control risk of false positive findings due to investigating multiple genetic variants.	-9
STROP00011	Primary researchers	0	Methods: Statistical methods	52. b) Describe any methods used to address multiple comparisons or to control risk of false positive findings due to investigating multiple outcomes.	-9
STROP00011	Primary researchers	0	Methods: Statistical methods	52. c) Describe any methods used to address multiple comparisons or to control risk of false positive findings due to investigating multiple assumptions regarding mode of inheritance.	-9
STROP00011	Primary researchers	0	Methods: Statistical methods	53. Describe any methods used to adjust for extent of adherence in the analyses.	-9
STROP00011	Primary researchers	0	Results: Participants	54. a) Report the numbers of individuals at each stage of the study - e.g.; numbers potentially eligible; examined for eligibility; confirmed eligible; included in the study; completing follow-up; and analysed.	-9
STROP00011	Primary researchers	0	Results: Participants	54. b) Give reasons for non-participation at each stage.	-9
STROP00011	Primary researchers	0	Results: Participants	54. c) Consider use of a flow diagram.	-9
STROP00011	Primary researchers	0	Results: Participants	55. For each genetic variant; report numbers of individuals in whom genotyping was attempted and numbers of individuals in whom genotyping was successful.	-9
STROP00011	Primary researchers	0	Results: SNPs	56. Report any SNPs that were excluded from analysis; and provide reasons for these exclusions	-9
STROP00011	Primary researchers	0	Results: Descriptive data	57. Give characteristics of study participants (e.g.; demographic; clinical; social) and information on potential confounders.	-9
STROP00011	Primary researchers	0	Results: Descriptive data	58. Indicate the number of participants with missing data for each variable of interest.	-9
STROP00011	Primary researchers	0	Results: Descriptive data	59. For a cohort study; consider giving information listed in (57) and (58) by genotype.	-9
STROP00011	Primary researchers	0	Results: Descriptive data	60. For a case-control study; give the information listed in (57) and (58) for cases and controls separately.	-9
STROP00011	Primary researchers	0	Results: Descriptive data	61. Report reasons for missing genotype data.	-9
STROP00011	Primary researchers	0	Results: Descriptive data	62. Cohort study - Summarize follow-up time; e.g. average and total amount.	-9
STROP00011	Primary researchers	0	Results: Descriptive data	63. Where HWE test undertaken; highlight SNPs that deviate from HWE.	-9
STROP00011	Primary researchers	0	Results: Descriptive data	64. Where population stratification is assessed; report the results.	-9
STROP00011	Primary researchers	0	Results: Outcome data	65. a) For a cohort study; report all outcomes (phenotypes) investigated for each genotype category over time	-9
STROP00011	Primary researchers	0	Results: Outcome data	65. b) For a case-control study; report numbers in each genotype category for all outcomes investigated	-9
STROP00011	Primary researchers	0	Results: Outcome data	65. c) For a cross sectional study; report all outcomes (phenotypes) investigated for each genotype category	-9
STROP00011	Primary researchers	0	Results: Outcome data	66. If a study includes more than one ethnic group; provide the summary data specified in (65) per ethnic group.	-9
STROP00011	Primary researchers	0	Results: Main results	67. Give unadjusted estimates and; if applicable; confounder-adjusted estimates and their precision (e.g.; 95% confidence intervals). Make clear which confounders were adjusted for and why they were included.	-9
STROP00011	Primary researchers	0	Results: Main results	68. Report category boundaries when continuous variables were categorized.	-9
STROP00011	Primary researchers	0	Results: Main results	69. If relevant; consider translating effect estimates to number needed to test to illustrate potential clinical utility of any significant findings.	-9
STROP00011	Primary researchers	0	Results: Main results	70. Report results of any adjustments for multiple comparisons.	-9
STROP00011	Primary researchers	0	Results: Main results	71. Report precise p-values for all associations.	-9
STROP00011	Primary researchers	0	Results: Other analyses	72. Report other analyses done - e.g.; analyses of subgroups and interactions; and sensitivity analyses.	-9
STROP00011	Primary researchers	0	Results: Other analyses	73. If numerous genetic exposures (genetic variants) were examined; summarize results from all analyses undertaken.	-9
STROP00011	Primary researchers	0	Results: Other analyses	74. If detailed results are available elsewhere; state how they can be accessed.	-9
STROP00011	Primary researchers	0	Discussion	75. Summarize key results with reference to study objectives.	-9
STROP00011	Primary researchers	0	Discussion	76. Discuss limitations of the study; taking into account sources of potential bias or imprecision. Discuss both direction and magnitude of any potential bias.	-9
STROP00011	Primary researchers	0	Discussion	77. Give a cautious overall interpretation of results considering objectives; limitations; multiplicity of analyses; results from similar studies; and other relevant evidence.	-9
STROP00011	Primary researchers	0	Discussion	78. Report genotype frequencies from other studies	-9
STROP00011	Primary researchers	0	Discussion	79. Discuss the generalisability (external validity) of the study results.	-9
STROP00011	Primary researchers	0	Discussion	80. Discuss; if pertinent; the health care relevance of the study results.	-9
STROP00011	Primary researchers	0	Other information	81. State whether the protocol for the analysed data is publicly available and if so; how the protocol can be accessed.	-9
STROP00011	Primary researchers	0	Discussion	Report on the risk of phenoconversion (genotype-phenotype mismatch) and it's magnitude in the study population.	-9
STROP00011	Primary researchers	0	Other information	82. State whether the study has been registered. If the study has been registered; provide details of the registry.	-9
STROP00011	Primary researchers	0	Other information	83. a) Report whether ethical approval was obtained for the collection of genetic data	-9
STROP00011	Primary researchers	0	Other information	83. b) If ethical approval was obtained; report the committee that gave ethical approval and a reference ID	-9
STROP00011	Primary researchers	0	Other information	84. Give the source of funding and the role of the funders for the present study and; if applicable; for the original study on which the present article is based.	-9
STROP00011	Primary researchers	0	Other information	85. State whether databases for the analysed data are or will become publicly available and if so; how they can be accessed.	-9
STROP00012	Primary researchers	0	Title and abstract	1. Indicate the study's pharmacogenetic design in the title and the abstract.	-9
STROP00012	Primary researchers	0	Title and abstract	2. Provide in the abstract an informative and balanced summary of what was done and what was found.	-9
STROP00012	Primary researchers	0	Introduction	3. Explain the scientific background and rationale for the investigation being reported.	-9
STROP00012	Primary researchers	0	Introduction	4. Provide reasons for choosing the genes and SNPs genotyped.	-9
STROP00012	Primary researchers	0	Introduction	5. If reasons for (4) include previous association studies; provide key details from these studies (effect size and standard error/confidence interval)	-9
STROP00012	Primary researchers	0	Introduction	6. State specific objectives; including any pre-specified hypotheses.	-9
STROP00012	Primary researchers	0	Introduction	7. State if the study is the first report of a pharmacogenetic association; a replication effort; or both.	-9
STROP00012	Primary researchers	0	Methods: Study design	8. Present key elements of study design early in the paper.	-9
STROP00012	Primary researchers	0	Methods: Setting	9. Describe the setting; locations and relevant dates; including periods of recruitment; follow-up; and data collection.	-9
STROP00012	Primary researchers	0	Methods: Participants	10. Cohort study - Give the eligibility criteria; and the sources and methods of selection of participants. Describe methods of follow-up.	-9
STROP00012	Primary researchers	0	Methods: Participants	11. Case-control study - Give the eligibility criteria; and the sources and methods of case ascertainment and control selection. State whether true controls or population controls were used. Give the rationale for the choice of cases and controls.	-9
STROP00012	Primary researchers	0	Methods: Participants	12. Cross-sectional study - Give the eligibility criteria; and the sources and methods of selection of participants.	-9
STROP00012	Primary researchers	0	Methods: Participants	13. Report the drug and regime participants were exposed to; and the length of exposure.	-9
STROP00012	Primary researchers	0	Methods: Participants	14. Cohort study - For matched studies; give matching criteria and number in each genotype group.	-9
STROP00012	Primary researchers	0	Methods: Participants	15. Case-control study - For matched studies; give matching criteria and the number of controls per case.	-9
STROP00012	Primary researchers	0	Methods: Participants	16. Give information on the criteria and methods for selection of subsets of participants from a larger study; when relevant.	-9
STROP00012	Primary researchers	0	Methods: Participants	17. If other publications report results for the same patient cohort; or a subset of the patient cohort; provide information on this patient cohort overlap and references to the relevant publications.	-9
STROP00012	Primary researchers	0	Methods: Variables	18. Provide justification for choice of outcomes.	-9
STROP00012	Primary researchers	0	Methods: Participants	If studying drug metabolites; provide references and links to structures and database identifiers	-9
STROP00012	Primary researchers	0	Methods: Variables	19. Clearly define all outcomes; potential confounders; and effect modifiers. Give diagnostic criteria; if applicable.	-9
STROP00012	Primary researchers	0	Methods: Participants	Report disease/clinical indication of patients using a standardised ontology	-9
STROP00012	Primary researchers	0	Methods: Variables	20. Clearly define genetic exposures (genetic variants) using a widely-used nomenclature system. Identify variables likely to be associated with population stratification (confounding by ethnic origin).	-9
STROP00012	Primary researchers	0	Methods: Participants	Confirm whether patients were blinded to their genotyping result	-9
STROP00012	Primary researchers	0	Methods: Variables	21. Report the rs number of each genotyped SNP.	-9
STROP00012	Primary researchers	0	Methods: Variables	22. Report whether the outcomes measured (including definitions) are in line with core/preferred outcome sets for the particular topic of interest	-9
STROP00012	Primary researchers	0	Methods: Variables	Clearly state how haplotypes or star alleles were defined	-9
STROP00012	Primary researchers	0	Methods: Variables	Clearly state on which chromosomal strand the alleles are reported	-9
STROP00012	Primary researchers	0	Methods: Variables	If referring to the minor; wild-type or mutant allele of a variant; state which allele this is and for which given population/cohort	-9
STROP00012	Primary researchers	0	Methods: Data sources management	23. For each variable of interest; give sources of data and details of methods of assessment (measurement). Describe comparability of assessment methods if there is more than one group.	-9
STROP00012	Primary researchers	0	Methods: Data sources management	24. Describe laboratory methods; including source and storage of DNA; genotyping methods and platforms (including the allele calling algorithm used; and its version); error rates and call rates. State the laboratory/centre where genotyping was done. Describe comparability of laboratory methods if there is more than one group. Specify whether genotypes were assigned using all of the data from the …	-9
STROP00012	Primary researchers	0	Methods: Data sources management	25. If study is case-control; confirm whether patients were genotyped in mixed batches.	-9
STROP00012	Primary researchers	0	Methods: Data sources management	26. Confirm whether genotyping personnel were blinded to outcome status	-9
STROP00012	Primary researchers	0	Methods: Data sources management	27. Describe the primers used.	-9
STROP00012	Primary researchers	0	Methods: Data sources management	28. Describe genotype quality control methods.	-9
STROP00012	Primary researchers	0	Methods: Data sources management	29. Describe findings of genotype quality control methods	-9
STROP00012	Primary researchers	0	Methods: Bias	30. Describe any efforts to address potential sources of bias.	-9
STROP00012	Primary researchers	0	Methods: Bias	31. For quantitative outcome variables; specify if any investigation of potential bias resulting from pharmacotherapy was undertaken. If relevant; describe the nature and magnitude of the potential bias; and explain what approach was used to deal with this.	-9
STROP00012	Primary researchers	0	Methods: Bias	32. Report how adherence to treatment was assessed; and report the results of the assessment.	-9
STROP00012	Primary researchers	0	Methods: Study size	33. Explain how the study size was arrived at; or provide details of the a priori power to detect effect sizes of varying degrees.	-9
STROP00012	Primary researchers	0	Methods: Quantitative variables	34. Explain how quantitative variables (confounders and effect modifiers) were handled in the analyses. If applicable; describe which groupings were chosen; and why.	-9
STROP00012	Primary researchers	0	Methods: Quantitative variables	35. If applicable; describe how effects of treatment on quantitative outcome variables were dealt with.	-9
STROP00012	Primary researchers	0	Methods: Statistical methods	36. Describe all statistical methods; including those used to control for confounding.	-9
STROP00012	Primary researchers	0	Methods: Statistical methods	37. State software version used and options (or settings) chosen.	-9
STROP00012	Primary researchers	0	Methods: Statistical methods	38. Describe any methods used to examine subgroups and interactions.	-9
STROP00012	Primary researchers	0	Methods: Statistical methods	39. Explain how missing data were addressed.	-9
STROP00012	Primary researchers	0	Methods: Statistical methods	40. Report any methods used to assess the assumption of missingness at random and the finding of such assessments.	-9
STROP00012	Primary researchers	0	Methods: Statistical methods	41. Cohort study - If applicable; explain how loss to follow-up was addressed.	-9
STROP00012	Primary researchers	0	Methods: Statistical methods	42. Case-control study - If applicable; explain how matching of cases and controls was addressed.	-9
STROP00012	Primary researchers	0	Methods: Statistical methods	43. Cross-sectional study - If applicable; describe analytical methods taking account of sampling strategy.	-9
STROP00012	Primary researchers	0	Methods: Statistical methods	44. Describe any sensitivity analyses.	-9
STROP00012	Primary researchers	0	Methods: Statistical methods	45. State whether Hardy-Weinberg equilibrium was considered and; if so; how.	-9
STROP00012	Primary researchers	0	Methods: Statistical methods	46. Where HWE test is undertaken; quote the p-value threshold applied to determine deviation from HWE.	-9
STROP00012	Primary researchers	0	Methods: Statistical methods	47. Describe any methods used for inferring genotypes or haplotypes.	-9
STROP00012	Primary researchers	0	Methods: Statistical methods	48. Describe any methods used to assess or address population stratification.	-9
STROP00012	Primary researchers	0	Methods: Statistical methods	49. Describe any methods used to assess and correct for relatedness among subjects. Report results of assessments for relatedness	-9
STROP00012	Primary researchers	0	Methods: Statistical methods	50. Describe any assumptions made regarding mode of inheritance.	-9
STROP00012	Primary researchers	0	Methods: Statistical methods	51. Provide justification for assumption of mode of inheritance or if no mode is assumed.	-9
STROP00012	Primary researchers	0	Methods: Statistical methods	52. a) Describe any methods used to address multiple comparisons or to control risk of false positive findings due to investigating multiple genetic variants.	-9
STROP00012	Primary researchers	0	Methods: Statistical methods	52. b) Describe any methods used to address multiple comparisons or to control risk of false positive findings due to investigating multiple outcomes.	-9
STROP00012	Primary researchers	0	Methods: Statistical methods	52. c) Describe any methods used to address multiple comparisons or to control risk of false positive findings due to investigating multiple assumptions regarding mode of inheritance.	-9
STROP00012	Primary researchers	0	Methods: Statistical methods	53. Describe any methods used to adjust for extent of adherence in the analyses.	-9
STROP00012	Primary researchers	0	Results: Participants	54. a) Report the numbers of individuals at each stage of the study - e.g.; numbers potentially eligible; examined for eligibility; confirmed eligible; included in the study; completing follow-up; and analysed.	-9
STROP00012	Primary researchers	0	Results: Participants	54. b) Give reasons for non-participation at each stage.	-9
STROP00012	Primary researchers	0	Results: Participants	54. c) Consider use of a flow diagram.	-9
STROP00012	Primary researchers	0	Results: Participants	55. For each genetic variant; report numbers of individuals in whom genotyping was attempted and numbers of individuals in whom genotyping was successful.	-9
STROP00012	Primary researchers	0	Results: SNPs	56. Report any SNPs that were excluded from analysis; and provide reasons for these exclusions	-9
STROP00012	Primary researchers	0	Results: Descriptive data	57. Give characteristics of study participants (e.g.; demographic; clinical; social) and information on potential confounders.	-9
STROP00012	Primary researchers	0	Results: Descriptive data	58. Indicate the number of participants with missing data for each variable of interest.	-9
STROP00012	Primary researchers	0	Results: Descriptive data	59. For a cohort study; consider giving information listed in (57) and (58) by genotype.	-9
STROP00012	Primary researchers	0	Results: Descriptive data	60. For a case-control study; give the information listed in (57) and (58) for cases and controls separately.	-9
STROP00012	Primary researchers	0	Results: Descriptive data	61. Report reasons for missing genotype data.	-9
STROP00012	Primary researchers	0	Results: Descriptive data	62. Cohort study - Summarize follow-up time; e.g. average and total amount.	-9
STROP00012	Primary researchers	0	Results: Descriptive data	63. Where HWE test undertaken; highlight SNPs that deviate from HWE.	-9
STROP00012	Primary researchers	0	Results: Descriptive data	64. Where population stratification is assessed; report the results.	-9
STROP00012	Primary researchers	0	Results: Outcome data	65. a) For a cohort study; report all outcomes (phenotypes) investigated for each genotype category over time	-9
STROP00012	Primary researchers	0	Results: Outcome data	65. b) For a case-control study; report numbers in each genotype category for all outcomes investigated	-9
STROP00012	Primary researchers	0	Results: Outcome data	65. c) For a cross sectional study; report all outcomes (phenotypes) investigated for each genotype category	-9
STROP00012	Primary researchers	0	Results: Outcome data	66. If a study includes more than one ethnic group; provide the summary data specified in (65) per ethnic group.	-9
STROP00012	Primary researchers	0	Results: Main results	67. Give unadjusted estimates and; if applicable; confounder-adjusted estimates and their precision (e.g.; 95% confidence intervals). Make clear which confounders were adjusted for and why they were included.	-9
STROP00012	Primary researchers	0	Results: Main results	68. Report category boundaries when continuous variables were categorized.	-9
STROP00012	Primary researchers	0	Results: Main results	69. If relevant; consider translating effect estimates to number needed to test to illustrate potential clinical utility of any significant findings.	-9
STROP00012	Primary researchers	0	Results: Main results	70. Report results of any adjustments for multiple comparisons.	-9
STROP00012	Primary researchers	0	Results: Main results	71. Report precise p-values for all associations.	-9
STROP00012	Primary researchers	0	Results: Other analyses	72. Report other analyses done - e.g.; analyses of subgroups and interactions; and sensitivity analyses.	-9
STROP00012	Primary researchers	0	Results: Other analyses	73. If numerous genetic exposures (genetic variants) were examined; summarize results from all analyses undertaken.	-9
STROP00012	Primary researchers	0	Results: Other analyses	74. If detailed results are available elsewhere; state how they can be accessed.	-9
STROP00012	Primary researchers	0	Discussion	75. Summarize key results with reference to study objectives.	-9
STROP00012	Primary researchers	0	Discussion	76. Discuss limitations of the study; taking into account sources of potential bias or imprecision. Discuss both direction and magnitude of any potential bias.	-9
STROP00012	Primary researchers	0	Discussion	77. Give a cautious overall interpretation of results considering objectives; limitations; multiplicity of analyses; results from similar studies; and other relevant evidence.	-9
STROP00012	Primary researchers	0	Discussion	78. Report genotype frequencies from other studies	-9
STROP00012	Primary researchers	0	Discussion	79. Discuss the generalisability (external validity) of the study results.	-9
STROP00012	Primary researchers	0	Discussion	80. Discuss; if pertinent; the health care relevance of the study results.	-9
STROP00012	Primary researchers	0	Other information	81. State whether the protocol for the analysed data is publicly available and if so; how the protocol can be accessed.	-9
STROP00012	Primary researchers	0	Discussion	Report on the risk of phenoconversion (genotype-phenotype mismatch) and it's magnitude in the study population.	-9
STROP00012	Primary researchers	0	Other information	82. State whether the study has been registered. If the study has been registered; provide details of the registry.	-9
STROP00012	Primary researchers	0	Other information	83. a) Report whether ethical approval was obtained for the collection of genetic data	-9
STROP00012	Primary researchers	0	Other information	83. b) If ethical approval was obtained; report the committee that gave ethical approval and a reference ID	-9
STROP00012	Primary researchers	0	Other information	84. Give the source of funding and the role of the funders for the present study and; if applicable; for the original study on which the present article is based.	-9
STROP00012	Primary researchers	0	Other information	85. State whether databases for the analysed data are or will become publicly available and if so; how they can be accessed.	-9
STROP00013	Systematic reviewers	1	Title and abstract	1. Indicate the study's pharmacogenetic design in the title and the abstract.	8
STROP00013	Systematic reviewers	1	Title and abstract	2. Provide in the abstract an informative and balanced summary of what was done and what was found.	8
STROP00013	Systematic reviewers	1	Introduction	3. Explain the scientific background and rationale for the investigation being reported.	5
STROP00013	Systematic reviewers	1	Introduction	4. Provide reasons for choosing the genes and SNPs genotyped.	8
STROP00013	Systematic reviewers	1	Introduction	5. If reasons for (4) include previous association studies; provide key details from these studies (effect size and standard error/confidence interval)	8
STROP00013	Systematic reviewers	1	Introduction	6. State specific objectives; including any pre-specified hypotheses.	8
STROP00013	Systematic reviewers	1	Introduction	7. State if the study is the first report of a pharmacogenetic association; a replication effort; or both.	10
STROP00013	Systematic reviewers	1	Methods: Study design	8. Present key elements of study design early in the paper.	5
STROP00013	Systematic reviewers	1	Methods: Setting	9. Describe the setting; locations and relevant dates; including periods of recruitment; follow-up; and data collection.	5
STROP00013	Systematic reviewers	1	Methods: Participants	10. Cohort study - Give the eligibility criteria; and the sources and methods of selection of participants. Describe methods of follow-up.	5
STROP00013	Systematic reviewers	1	Methods: Participants	11. Case-control study - Give the eligibility criteria; and the sources and methods of case ascertainment and control selection. State whether true controls or population controls were used. Give the rationale for the choice of cases and controls.	5
STROP00013	Systematic reviewers	1	Methods: Participants	12. Cross-sectional study - Give the eligibility criteria; and the sources and methods of selection of participants.	5
STROP00013	Systematic reviewers	1	Methods: Participants	13. Report the drug and regime participants were exposed to; and the length of exposure.	5
STROP00013	Systematic reviewers	1	Methods: Participants	14. Cohort study - For matched studies; give matching criteria and number in each genotype group.	7
STROP00013	Systematic reviewers	1	Methods: Participants	15. Case-control study - For matched studies; give matching criteria and the number of controls per case.	10
STROP00013	Systematic reviewers	1	Methods: Participants	16. Give information on the criteria and methods for selection of subsets of participants from a larger study; when relevant.	5
STROP00013	Systematic reviewers	1	Methods: Participants	17. If other publications report results for the same patient cohort; or a subset of the patient cohort; provide information on this patient cohort overlap and references to the relevant publications.	7
STROP00013	Systematic reviewers	1	Methods: Variables	18. Provide justification for choice of outcomes.	8
STROP00013	Systematic reviewers	0	Methods: Participants	If studying drug metabolites; provide references and links to structures and database identifiers	-9
STROP00013	Systematic reviewers	1	Methods: Variables	19. Clearly define all outcomes; potential confounders; and effect modifiers. Give diagnostic criteria; if applicable.	8
STROP00013	Systematic reviewers	0	Methods: Participants	Report disease/clinical indication of patients using a standardised ontology	-9
STROP00013	Systematic reviewers	1	Methods: Variables	20. Clearly define genetic exposures (genetic variants) using a widely-used nomenclature system. Identify variables likely to be associated with population stratification (confounding by ethnic origin).	8
STROP00013	Systematic reviewers	0	Methods: Participants	Confirm whether patients were blinded to their genotyping result	-9
STROP00013	Systematic reviewers	1	Methods: Variables	21. Report the rs number of each genotyped SNP.	8
STROP00013	Systematic reviewers	1	Methods: Variables	22. Report whether the outcomes measured (including definitions) are in line with core/preferred outcome sets for the particular topic of interest	8
STROP00013	Systematic reviewers	0	Methods: Variables	Clearly state how haplotypes or star alleles were defined	-9
STROP00013	Systematic reviewers	0	Methods: Variables	Clearly state on which chromosomal strand the alleles are reported	-9
STROP00013	Systematic reviewers	0	Methods: Variables	If referring to the minor; wild-type or mutant allele of a variant; state which allele this is and for which given population/cohort	-9
STROP00013	Systematic reviewers	0	Methods: Data sources management	23. For each variable of interest; give sources of data and details of methods of assessment (measurement). Describe comparability of assessment methods if there is more than one group.	-9
STROP00013	Systematic reviewers	0	Methods: Data sources management	24. Describe laboratory methods; including source and storage of DNA; genotyping methods and platforms (including the allele calling algorithm used; and its version); error rates and call rates. State the laboratory/centre where genotyping was done. Describe comparability of laboratory methods if there is more than one group. Specify whether genotypes were assigned using all of the data from the …	-9
STROP00013	Systematic reviewers	0	Methods: Data sources management	25. If study is case-control; confirm whether patients were genotyped in mixed batches.	-9
STROP00013	Systematic reviewers	0	Methods: Data sources management	26. Confirm whether genotyping personnel were blinded to outcome status	-9
STROP00013	Systematic reviewers	0	Methods: Data sources management	27. Describe the primers used.	-9
STROP00013	Systematic reviewers	0	Methods: Data sources management	28. Describe genotype quality control methods.	-9
STROP00013	Systematic reviewers	0	Methods: Data sources management	29. Describe findings of genotype quality control methods	-9
STROP00013	Systematic reviewers	0	Methods: Bias	30. Describe any efforts to address potential sources of bias.	-9
STROP00013	Systematic reviewers	0	Methods: Bias	31. For quantitative outcome variables; specify if any investigation of potential bias resulting from pharmacotherapy was undertaken. If relevant; describe the nature and magnitude of the potential bias; and explain what approach was used to deal with this.	-9
STROP00013	Systematic reviewers	0	Methods: Bias	32. Report how adherence to treatment was assessed; and report the results of the assessment.	-9
STROP00013	Systematic reviewers	0	Methods: Study size	33. Explain how the study size was arrived at; or provide details of the a priori power to detect effect sizes of varying degrees.	-9
STROP00013	Systematic reviewers	0	Methods: Quantitative variables	34. Explain how quantitative variables (confounders and effect modifiers) were handled in the analyses. If applicable; describe which groupings were chosen; and why.	-9
STROP00013	Systematic reviewers	0	Methods: Quantitative variables	35. If applicable; describe how effects of treatment on quantitative outcome variables were dealt with.	-9
STROP00013	Systematic reviewers	0	Methods: Statistical methods	36. Describe all statistical methods; including those used to control for confounding.	-9
STROP00013	Systematic reviewers	0	Methods: Statistical methods	37. State software version used and options (or settings) chosen.	-9
STROP00013	Systematic reviewers	0	Methods: Statistical methods	38. Describe any methods used to examine subgroups and interactions.	-9
STROP00013	Systematic reviewers	0	Methods: Statistical methods	39. Explain how missing data were addressed.	-9
STROP00013	Systematic reviewers	0	Methods: Statistical methods	40. Report any methods used to assess the assumption of missingness at random and the finding of such assessments.	-9
STROP00013	Systematic reviewers	0	Methods: Statistical methods	41. Cohort study - If applicable; explain how loss to follow-up was addressed.	-9
STROP00013	Systematic reviewers	0	Methods: Statistical methods	42. Case-control study - If applicable; explain how matching of cases and controls was addressed.	-9
STROP00013	Systematic reviewers	0	Methods: Statistical methods	43. Cross-sectional study - If applicable; describe analytical methods taking account of sampling strategy.	-9
STROP00013	Systematic reviewers	0	Methods: Statistical methods	44. Describe any sensitivity analyses.	-9
STROP00013	Systematic reviewers	0	Methods: Statistical methods	45. State whether Hardy-Weinberg equilibrium was considered and; if so; how.	-9
STROP00013	Systematic reviewers	0	Methods: Statistical methods	46. Where HWE test is undertaken; quote the p-value threshold applied to determine deviation from HWE.	-9
STROP00013	Systematic reviewers	0	Methods: Statistical methods	47. Describe any methods used for inferring genotypes or haplotypes.	-9
STROP00013	Systematic reviewers	0	Methods: Statistical methods	48. Describe any methods used to assess or address population stratification.	-9
STROP00013	Systematic reviewers	0	Methods: Statistical methods	49. Describe any methods used to assess and correct for relatedness among subjects. Report results of assessments for relatedness	-9
STROP00013	Systematic reviewers	0	Methods: Statistical methods	50. Describe any assumptions made regarding mode of inheritance.	-9
STROP00013	Systematic reviewers	0	Methods: Statistical methods	51. Provide justification for assumption of mode of inheritance or if no mode is assumed.	-9
STROP00013	Systematic reviewers	0	Methods: Statistical methods	52. a) Describe any methods used to address multiple comparisons or to control risk of false positive findings due to investigating multiple genetic variants.	-9
STROP00013	Systematic reviewers	0	Methods: Statistical methods	52. b) Describe any methods used to address multiple comparisons or to control risk of false positive findings due to investigating multiple outcomes.	-9
STROP00013	Systematic reviewers	0	Methods: Statistical methods	52. c) Describe any methods used to address multiple comparisons or to control risk of false positive findings due to investigating multiple assumptions regarding mode of inheritance.	-9
STROP00013	Systematic reviewers	0	Methods: Statistical methods	53. Describe any methods used to adjust for extent of adherence in the analyses.	-9
STROP00013	Systematic reviewers	0	Results: Participants	54. a) Report the numbers of individuals at each stage of the study - e.g.; numbers potentially eligible; examined for eligibility; confirmed eligible; included in the study; completing follow-up; and analysed.	-9
STROP00013	Systematic reviewers	0	Results: Participants	54. b) Give reasons for non-participation at each stage.	-9
STROP00013	Systematic reviewers	0	Results: Participants	54. c) Consider use of a flow diagram.	-9
STROP00013	Systematic reviewers	0	Results: Participants	55. For each genetic variant; report numbers of individuals in whom genotyping was attempted and numbers of individuals in whom genotyping was successful.	-9
STROP00013	Systematic reviewers	0	Results: SNPs	56. Report any SNPs that were excluded from analysis; and provide reasons for these exclusions	-9
STROP00013	Systematic reviewers	0	Results: Descriptive data	57. Give characteristics of study participants (e.g.; demographic; clinical; social) and information on potential confounders.	-9
STROP00013	Systematic reviewers	0	Results: Descriptive data	58. Indicate the number of participants with missing data for each variable of interest.	-9
STROP00013	Systematic reviewers	0	Results: Descriptive data	59. For a cohort study; consider giving information listed in (57) and (58) by genotype.	-9
STROP00013	Systematic reviewers	0	Results: Descriptive data	60. For a case-control study; give the information listed in (57) and (58) for cases and controls separately.	-9
STROP00013	Systematic reviewers	0	Results: Descriptive data	61. Report reasons for missing genotype data.	-9
STROP00013	Systematic reviewers	0	Results: Descriptive data	62. Cohort study - Summarize follow-up time; e.g. average and total amount.	-9
STROP00013	Systematic reviewers	0	Results: Descriptive data	63. Where HWE test undertaken; highlight SNPs that deviate from HWE.	-9
STROP00013	Systematic reviewers	0	Results: Descriptive data	64. Where population stratification is assessed; report the results.	-9
STROP00013	Systematic reviewers	0	Results: Outcome data	65. a) For a cohort study; report all outcomes (phenotypes) investigated for each genotype category over time	-9
STROP00013	Systematic reviewers	0	Results: Outcome data	65. b) For a case-control study; report numbers in each genotype category for all outcomes investigated	-9
STROP00013	Systematic reviewers	0	Results: Outcome data	65. c) For a cross sectional study; report all outcomes (phenotypes) investigated for each genotype category	-9
STROP00013	Systematic reviewers	0	Results: Outcome data	66. If a study includes more than one ethnic group; provide the summary data specified in (65) per ethnic group.	-9
STROP00013	Systematic reviewers	0	Results: Main results	67. Give unadjusted estimates and; if applicable; confounder-adjusted estimates and their precision (e.g.; 95% confidence intervals). Make clear which confounders were adjusted for and why they were included.	-9
STROP00013	Systematic reviewers	0	Results: Main results	68. Report category boundaries when continuous variables were categorized.	-9
STROP00013	Systematic reviewers	0	Results: Main results	69. If relevant; consider translating effect estimates to number needed to test to illustrate potential clinical utility of any significant findings.	-9
STROP00013	Systematic reviewers	0	Results: Main results	70. Report results of any adjustments for multiple comparisons.	-9
STROP00013	Systematic reviewers	0	Results: Main results	71. Report precise p-values for all associations.	-9
STROP00013	Systematic reviewers	0	Results: Other analyses	72. Report other analyses done - e.g.; analyses of subgroups and interactions; and sensitivity analyses.	-9
STROP00013	Systematic reviewers	0	Results: Other analyses	73. If numerous genetic exposures (genetic variants) were examined; summarize results from all analyses undertaken.	-9
STROP00013	Systematic reviewers	0	Results: Other analyses	74. If detailed results are available elsewhere; state how they can be accessed.	-9
STROP00013	Systematic reviewers	0	Discussion	75. Summarize key results with reference to study objectives.	-9
STROP00013	Systematic reviewers	0	Discussion	76. Discuss limitations of the study; taking into account sources of potential bias or imprecision. Discuss both direction and magnitude of any potential bias.	-9
STROP00013	Systematic reviewers	0	Discussion	77. Give a cautious overall interpretation of results considering objectives; limitations; multiplicity of analyses; results from similar studies; and other relevant evidence.	-9
STROP00013	Systematic reviewers	0	Discussion	78. Report genotype frequencies from other studies	-9
STROP00013	Systematic reviewers	0	Discussion	79. Discuss the generalisability (external validity) of the study results.	-9
STROP00013	Systematic reviewers	0	Discussion	80. Discuss; if pertinent; the health care relevance of the study results.	-9
STROP00013	Systematic reviewers	0	Other information	81. State whether the protocol for the analysed data is publicly available and if so; how the protocol can be accessed.	-9
STROP00013	Systematic reviewers	0	Discussion	Report on the risk of phenoconversion (genotype-phenotype mismatch) and it's magnitude in the study population.	-9
STROP00013	Systematic reviewers	0	Other information	82. State whether the study has been registered. If the study has been registered; provide details of the registry.	-9
STROP00013	Systematic reviewers	0	Other information	83. a) Report whether ethical approval was obtained for the collection of genetic data	-9
STROP00013	Systematic reviewers	0	Other information	83. b) If ethical approval was obtained; report the committee that gave ethical approval and a reference ID	-9
STROP00013	Systematic reviewers	0	Other information	84. Give the source of funding and the role of the funders for the present study and; if applicable; for the original study on which the present article is based.	-9
STROP00013	Systematic reviewers	0	Other information	85. State whether databases for the analysed data are or will become publicly available and if so; how they can be accessed.	-9
STROP00014	Primary researchers	1	Title and abstract	1. Indicate the study's pharmacogenetic design in the title and the abstract.	5
STROP00014	Primary researchers	1	Title and abstract	2. Provide in the abstract an informative and balanced summary of what was done and what was found.	9
STROP00014	Primary researchers	1	Introduction	3. Explain the scientific background and rationale for the investigation being reported.	7
STROP00014	Primary researchers	1	Introduction	4. Provide reasons for choosing the genes and SNPs genotyped.	9
STROP00014	Primary researchers	1	Introduction	5. If reasons for (4) include previous association studies; provide key details from these studies (effect size and standard error/confidence interval)	7
STROP00014	Primary researchers	1	Introduction	6. State specific objectives; including any pre-specified hypotheses.	9
STROP00014	Primary researchers	1	Introduction	7. State if the study is the first report of a pharmacogenetic association; a replication effort; or both.	6
STROP00014	Primary researchers	1	Methods: Study design	8. Present key elements of study design early in the paper.	9
STROP00014	Primary researchers	1	Methods: Setting	9. Describe the setting; locations and relevant dates; including periods of recruitment; follow-up; and data collection.	9
STROP00014	Primary researchers	1	Methods: Participants	10. Cohort study - Give the eligibility criteria; and the sources and methods of selection of participants. Describe methods of follow-up.	7
STROP00014	Primary researchers	1	Methods: Participants	11. Case-control study - Give the eligibility criteria; and the sources and methods of case ascertainment and control selection. State whether true controls or population controls were used. Give the rationale for the choice of cases and controls.	7
STROP00014	Primary researchers	1	Methods: Participants	12. Cross-sectional study - Give the eligibility criteria; and the sources and methods of selection of participants.	7
STROP00014	Primary researchers	1	Methods: Participants	13. Report the drug and regime participants were exposed to; and the length of exposure.	7
STROP00014	Primary researchers	1	Methods: Participants	14. Cohort study - For matched studies; give matching criteria and number in each genotype group.	7
STROP00014	Primary researchers	1	Methods: Participants	15. Case-control study - For matched studies; give matching criteria and the number of controls per case.	7
STROP00014	Primary researchers	1	Methods: Participants	16. Give information on the criteria and methods for selection of subsets of participants from a larger study; when relevant.	7
STROP00014	Primary researchers	1	Methods: Participants	17. If other publications report results for the same patient cohort; or a subset of the patient cohort; provide information on this patient cohort overlap and references to the relevant publications.	6
STROP00014	Primary researchers	1	Methods: Variables	18. Provide justification for choice of outcomes.	7
STROP00014	Primary researchers	0	Methods: Participants	If studying drug metabolites; provide references and links to structures and database identifiers	-9
STROP00014	Primary researchers	1	Methods: Variables	19. Clearly define all outcomes; potential confounders; and effect modifiers. Give diagnostic criteria; if applicable.	9
STROP00014	Primary researchers	0	Methods: Participants	Report disease/clinical indication of patients using a standardised ontology	-9
STROP00014	Primary researchers	1	Methods: Variables	20. Clearly define genetic exposures (genetic variants) using a widely-used nomenclature system. Identify variables likely to be associated with population stratification (confounding by ethnic origin).	8
STROP00014	Primary researchers	0	Methods: Participants	Confirm whether patients were blinded to their genotyping result	-9
STROP00014	Primary researchers	1	Methods: Variables	21. Report the rs number of each genotyped SNP.	5
STROP00014	Primary researchers	1	Methods: Variables	22. Report whether the outcomes measured (including definitions) are in line with core/preferred outcome sets for the particular topic of interest	5
STROP00014	Primary researchers	0	Methods: Variables	Clearly state how haplotypes or star alleles were defined	-9
STROP00014	Primary researchers	0	Methods: Variables	Clearly state on which chromosomal strand the alleles are reported	-9
STROP00014	Primary researchers	0	Methods: Variables	If referring to the minor; wild-type or mutant allele of a variant; state which allele this is and for which given population/cohort	-9
STROP00014	Primary researchers	1	Methods: Data sources management	23. For each variable of interest; give sources of data and details of methods of assessment (measurement). Describe comparability of assessment methods if there is more than one group.	6
STROP00014	Primary researchers	1	Methods: Data sources management	24. Describe laboratory methods; including source and storage of DNA; genotyping methods and platforms (including the allele calling algorithm used; and its version); error rates and call rates. State the laboratory/centre where genotyping was done. Describe comparability of laboratory methods if there is more than one group. Specify whether genotypes were assigned using all of the data from the …	4
STROP00014	Primary researchers	1	Methods: Data sources management	25. If study is case-control; confirm whether patients were genotyped in mixed batches.	10
STROP00014	Primary researchers	1	Methods: Data sources management	26. Confirm whether genotyping personnel were blinded to outcome status	5
STROP00014	Primary researchers	1	Methods: Data sources management	27. Describe the primers used.	10
STROP00014	Primary researchers	1	Methods: Data sources management	28. Describe genotype quality control methods.	10
STROP00014	Primary researchers	1	Methods: Data sources management	29. Describe findings of genotype quality control methods	10
STROP00014	Primary researchers	1	Methods: Bias	30. Describe any efforts to address potential sources of bias.	9
STROP00014	Primary researchers	1	Methods: Bias	31. For quantitative outcome variables; specify if any investigation of potential bias resulting from pharmacotherapy was undertaken. If relevant; describe the nature and magnitude of the potential bias; and explain what approach was used to deal with this.	7
STROP00014	Primary researchers	1	Methods: Bias	32. Report how adherence to treatment was assessed; and report the results of the assessment.	7
STROP00014	Primary researchers	1	Methods: Study size	33. Explain how the study size was arrived at; or provide details of the a priori power to detect effect sizes of varying degrees.	9
STROP00014	Primary researchers	1	Methods: Quantitative variables	34. Explain how quantitative variables (confounders and effect modifiers) were handled in the analyses. If applicable; describe which groupings were chosen; and why.	7
STROP00014	Primary researchers	1	Methods: Quantitative variables	35. If applicable; describe how effects of treatment on quantitative outcome variables were dealt with.	7
STROP00014	Primary researchers	1	Methods: Statistical methods	36. Describe all statistical methods; including those used to control for confounding.	9
STROP00014	Primary researchers	1	Methods: Statistical methods	37. State software version used and options (or settings) chosen.	4
STROP00014	Primary researchers	1	Methods: Statistical methods	38. Describe any methods used to examine subgroups and interactions.	6
STROP00014	Primary researchers	1	Methods: Statistical methods	39. Explain how missing data were addressed.	7
STROP00014	Primary researchers	1	Methods: Statistical methods	40. Report any methods used to assess the assumption of missingness at random and the finding of such assessments.	7
STROP00014	Primary researchers	1	Methods: Statistical methods	41. Cohort study - If applicable; explain how loss to follow-up was addressed.	7
STROP00014	Primary researchers	1	Methods: Statistical methods	42. Case-control study - If applicable; explain how matching of cases and controls was addressed.	7
STROP00014	Primary researchers	1	Methods: Statistical methods	43. Cross-sectional study - If applicable; describe analytical methods taking account of sampling strategy.	8
STROP00014	Primary researchers	1	Methods: Statistical methods	44. Describe any sensitivity analyses.	9
STROP00014	Primary researchers	1	Methods: Statistical methods	45. State whether Hardy-Weinberg equilibrium was considered and; if so; how.	10
STROP00014	Primary researchers	1	Methods: Statistical methods	46. Where HWE test is undertaken; quote the p-value threshold applied to determine deviation from HWE.	6
STROP00014	Primary researchers	1	Methods: Statistical methods	47. Describe any methods used for inferring genotypes or haplotypes.	6
STROP00014	Primary researchers	1	Methods: Statistical methods	48. Describe any methods used to assess or address population stratification.	7
STROP00014	Primary researchers	1	Methods: Statistical methods	49. Describe any methods used to assess and correct for relatedness among subjects. Report results of assessments for relatedness	7
STROP00014	Primary researchers	1	Methods: Statistical methods	50. Describe any assumptions made regarding mode of inheritance.	8
STROP00014	Primary researchers	1	Methods: Statistical methods	51. Provide justification for assumption of mode of inheritance or if no mode is assumed.	8
STROP00014	Primary researchers	1	Methods: Statistical methods	52. a) Describe any methods used to address multiple comparisons or to control risk of false positive findings due to investigating multiple genetic variants.	7
STROP00014	Primary researchers	1	Methods: Statistical methods	52. b) Describe any methods used to address multiple comparisons or to control risk of false positive findings due to investigating multiple outcomes.	7
STROP00014	Primary researchers	1	Methods: Statistical methods	52. c) Describe any methods used to address multiple comparisons or to control risk of false positive findings due to investigating multiple assumptions regarding mode of inheritance.	7
STROP00014	Primary researchers	1	Methods: Statistical methods	53. Describe any methods used to adjust for extent of adherence in the analyses.	7
STROP00014	Primary researchers	1	Results: Participants	54. a) Report the numbers of individuals at each stage of the study - e.g.; numbers potentially eligible; examined for eligibility; confirmed eligible; included in the study; completing follow-up; and analysed.	9
STROP00014	Primary researchers	1	Results: Participants	54. b) Give reasons for non-participation at each stage.	9
STROP00014	Primary researchers	1	Results: Participants	54. c) Consider use of a flow diagram.	9
STROP00014	Primary researchers	1	Results: Participants	55. For each genetic variant; report numbers of individuals in whom genotyping was attempted and numbers of individuals in whom genotyping was successful.	7
STROP00014	Primary researchers	1	Results: SNPs	56. Report any SNPs that were excluded from analysis; and provide reasons for these exclusions	7
STROP00014	Primary researchers	1	Results: Descriptive data	57. Give characteristics of study participants (e.g.; demographic; clinical; social) and information on potential confounders.	9
STROP00014	Primary researchers	1	Results: Descriptive data	58. Indicate the number of participants with missing data for each variable of interest.	7
STROP00014	Primary researchers	1	Results: Descriptive data	59. For a cohort study; consider giving information listed in (57) and (58) by genotype.	6
STROP00014	Primary researchers	1	Results: Descriptive data	60. For a case-control study; give the information listed in (57) and (58) for cases and controls separately.	6
STROP00014	Primary researchers	1	Results: Descriptive data	61. Report reasons for missing genotype data.	7
STROP00014	Primary researchers	1	Results: Descriptive data	62. Cohort study - Summarize follow-up time; e.g. average and total amount.	8
STROP00014	Primary researchers	1	Results: Descriptive data	63. Where HWE test undertaken; highlight SNPs that deviate from HWE.	10
STROP00014	Primary researchers	1	Results: Descriptive data	64. Where population stratification is assessed; report the results.	8
STROP00014	Primary researchers	1	Results: Outcome data	65. a) For a cohort study; report all outcomes (phenotypes) investigated for each genotype category over time	9
STROP00014	Primary researchers	1	Results: Outcome data	65. b) For a case-control study; report numbers in each genotype category for all outcomes investigated	9
STROP00014	Primary researchers	1	Results: Outcome data	65. c) For a cross sectional study; report all outcomes (phenotypes) investigated for each genotype category	9
STROP00014	Primary researchers	1	Results: Outcome data	66. If a study includes more than one ethnic group; provide the summary data specified in (65) per ethnic group.	9
STROP00014	Primary researchers	1	Results: Main results	67. Give unadjusted estimates and; if applicable; confounder-adjusted estimates and their precision (e.g.; 95% confidence intervals). Make clear which confounders were adjusted for and why they were included.	9
STROP00014	Primary researchers	1	Results: Main results	68. Report category boundaries when continuous variables were categorized.	9
STROP00014	Primary researchers	1	Results: Main results	69. If relevant; consider translating effect estimates to number needed to test to illustrate potential clinical utility of any significant findings.	9
STROP00014	Primary researchers	1	Results: Main results	70. Report results of any adjustments for multiple comparisons.	9
STROP00014	Primary researchers	1	Results: Main results	71. Report precise p-values for all associations.	9
STROP00014	Primary researchers	1	Results: Other analyses	72. Report other analyses done - e.g.; analyses of subgroups and interactions; and sensitivity analyses.	7
STROP00014	Primary researchers	1	Results: Other analyses	73. If numerous genetic exposures (genetic variants) were examined; summarize results from all analyses undertaken.	7
STROP00014	Primary researchers	1	Results: Other analyses	74. If detailed results are available elsewhere; state how they can be accessed.	9
STROP00014	Primary researchers	1	Discussion	75. Summarize key results with reference to study objectives.	7
STROP00014	Primary researchers	1	Discussion	76. Discuss limitations of the study; taking into account sources of potential bias or imprecision. Discuss both direction and magnitude of any potential bias.	9
STROP00014	Primary researchers	1	Discussion	77. Give a cautious overall interpretation of results considering objectives; limitations; multiplicity of analyses; results from similar studies; and other relevant evidence.	5
STROP00014	Primary researchers	1	Discussion	78. Report genotype frequencies from other studies	6
STROP00014	Primary researchers	1	Discussion	79. Discuss the generalisability (external validity) of the study results.	7
STROP00014	Primary researchers	1	Discussion	80. Discuss; if pertinent; the health care relevance of the study results.	8
STROP00014	Primary researchers	1	Other information	81. State whether the protocol for the analysed data is publicly available and if so; how the protocol can be accessed.	9
STROP00014	Primary researchers	0	Discussion	Report on the risk of phenoconversion (genotype-phenotype mismatch) and it's magnitude in the study population.	-9
STROP00014	Primary researchers	1	Other information	82. State whether the study has been registered. If the study has been registered; provide details of the registry.	9
STROP00014	Primary researchers	1	Other information	83. a) Report whether ethical approval was obtained for the collection of genetic data	9
STROP00014	Primary researchers	1	Other information	83. b) If ethical approval was obtained; report the committee that gave ethical approval and a reference ID	9
STROP00014	Primary researchers	1	Other information	84. Give the source of funding and the role of the funders for the present study and; if applicable; for the original study on which the present article is based.	9
STROP00014	Primary researchers	1	Other information	85. State whether databases for the analysed data are or will become publicly available and if so; how they can be accessed.	9
STROP00015	Primary researchers	1	Title and abstract	1. Indicate the study's pharmacogenetic design in the title and the abstract.	9
STROP00015	Primary researchers	1	Title and abstract	2. Provide in the abstract an informative and balanced summary of what was done and what was found.	9
STROP00015	Primary researchers	1	Introduction	3. Explain the scientific background and rationale for the investigation being reported.	8
STROP00015	Primary researchers	1	Introduction	4. Provide reasons for choosing the genes and SNPs genotyped.	6
STROP00015	Primary researchers	1	Introduction	5. If reasons for (4) include previous association studies; provide key details from these studies (effect size and standard error/confidence interval)	4
STROP00015	Primary researchers	1	Introduction	6. State specific objectives; including any pre-specified hypotheses.	8
STROP00015	Primary researchers	1	Introduction	7. State if the study is the first report of a pharmacogenetic association; a replication effort; or both.	7
STROP00015	Primary researchers	1	Methods: Study design	8. Present key elements of study design early in the paper.	8
STROP00015	Primary researchers	1	Methods: Setting	9. Describe the setting; locations and relevant dates; including periods of recruitment; follow-up; and data collection.	9
STROP00015	Primary researchers	1	Methods: Participants	10. Cohort study - Give the eligibility criteria; and the sources and methods of selection of participants. Describe methods of follow-up.	8
STROP00015	Primary researchers	1	Methods: Participants	11. Case-control study - Give the eligibility criteria; and the sources and methods of case ascertainment and control selection. State whether true controls or population controls were used. Give the rationale for the choice of cases and controls.	7
STROP00015	Primary researchers	1	Methods: Participants	12. Cross-sectional study - Give the eligibility criteria; and the sources and methods of selection of participants.	8
STROP00015	Primary researchers	1	Methods: Participants	13. Report the drug and regime participants were exposed to; and the length of exposure.	9
STROP00015	Primary researchers	1	Methods: Participants	14. Cohort study - For matched studies; give matching criteria and number in each genotype group.	8
STROP00015	Primary researchers	1	Methods: Participants	15. Case-control study - For matched studies; give matching criteria and the number of controls per case.	8
STROP00015	Primary researchers	1	Methods: Participants	16. Give information on the criteria and methods for selection of subsets of participants from a larger study; when relevant.	9
STROP00015	Primary researchers	1	Methods: Participants	17. If other publications report results for the same patient cohort; or a subset of the patient cohort; provide information on this patient cohort overlap and references to the relevant publications.	6
STROP00015	Primary researchers	1	Methods: Variables	18. Provide justification for choice of outcomes.	6
STROP00015	Primary researchers	0	Methods: Participants	If studying drug metabolites; provide references and links to structures and database identifiers	-9
STROP00015	Primary researchers	1	Methods: Variables	19. Clearly define all outcomes; potential confounders; and effect modifiers. Give diagnostic criteria; if applicable.	9
STROP00015	Primary researchers	0	Methods: Participants	Report disease/clinical indication of patients using a standardised ontology	-9
STROP00015	Primary researchers	1	Methods: Variables	20. Clearly define genetic exposures (genetic variants) using a widely-used nomenclature system. Identify variables likely to be associated with population stratification (confounding by ethnic origin).	9
STROP00015	Primary researchers	0	Methods: Participants	Confirm whether patients were blinded to their genotyping result	-9
STROP00015	Primary researchers	1	Methods: Variables	21. Report the rs number of each genotyped SNP.	9
STROP00015	Primary researchers	1	Methods: Variables	22. Report whether the outcomes measured (including definitions) are in line with core/preferred outcome sets for the particular topic of interest	9
STROP00015	Primary researchers	0	Methods: Variables	Clearly state how haplotypes or star alleles were defined	-9
STROP00015	Primary researchers	0	Methods: Variables	Clearly state on which chromosomal strand the alleles are reported	-9
STROP00015	Primary researchers	0	Methods: Variables	If referring to the minor; wild-type or mutant allele of a variant; state which allele this is and for which given population/cohort	-9
STROP00015	Primary researchers	1	Methods: Data sources management	23. For each variable of interest; give sources of data and details of methods of assessment (measurement). Describe comparability of assessment methods if there is more than one group.	6
STROP00015	Primary researchers	1	Methods: Data sources management	24. Describe laboratory methods; including source and storage of DNA; genotyping methods and platforms (including the allele calling algorithm used; and its version); error rates and call rates. State the laboratory/centre where genotyping was done. Describe comparability of laboratory methods if there is more than one group. Specify whether genotypes were assigned using all of the data from the …	4
STROP00015	Primary researchers	1	Methods: Data sources management	25. If study is case-control; confirm whether patients were genotyped in mixed batches.	5
STROP00015	Primary researchers	1	Methods: Data sources management	26. Confirm whether genotyping personnel were blinded to outcome status	9
STROP00015	Primary researchers	1	Methods: Data sources management	27. Describe the primers used.	3
STROP00015	Primary researchers	1	Methods: Data sources management	28. Describe genotype quality control methods.	4
STROP00015	Primary researchers	1	Methods: Data sources management	29. Describe findings of genotype quality control methods	4
STROP00015	Primary researchers	1	Methods: Bias	30. Describe any efforts to address potential sources of bias.	9
STROP00015	Primary researchers	1	Methods: Bias	31. For quantitative outcome variables; specify if any investigation of potential bias resulting from pharmacotherapy was undertaken. If relevant; describe the nature and magnitude of the potential bias; and explain what approach was used to deal with this.	9
STROP00015	Primary researchers	1	Methods: Bias	32. Report how adherence to treatment was assessed; and report the results of the assessment.	9
STROP00015	Primary researchers	1	Methods: Study size	33. Explain how the study size was arrived at; or provide details of the a priori power to detect effect sizes of varying degrees.	6
STROP00015	Primary researchers	1	Methods: Quantitative variables	34. Explain how quantitative variables (confounders and effect modifiers) were handled in the analyses. If applicable; describe which groupings were chosen; and why.	8
STROP00015	Primary researchers	1	Methods: Quantitative variables	35. If applicable; describe how effects of treatment on quantitative outcome variables were dealt with.	7
STROP00015	Primary researchers	1	Methods: Statistical methods	36. Describe all statistical methods; including those used to control for confounding.	9
STROP00015	Primary researchers	1	Methods: Statistical methods	37. State software version used and options (or settings) chosen.	3
STROP00015	Primary researchers	1	Methods: Statistical methods	38. Describe any methods used to examine subgroups and interactions.	9
STROP00015	Primary researchers	1	Methods: Statistical methods	39. Explain how missing data were addressed.	9
STROP00015	Primary researchers	1	Methods: Statistical methods	40. Report any methods used to assess the assumption of missingness at random and the finding of such assessments.	9
STROP00015	Primary researchers	1	Methods: Statistical methods	41. Cohort study - If applicable; explain how loss to follow-up was addressed.	6
STROP00015	Primary researchers	1	Methods: Statistical methods	42. Case-control study - If applicable; explain how matching of cases and controls was addressed.	6
STROP00015	Primary researchers	1	Methods: Statistical methods	43. Cross-sectional study - If applicable; describe analytical methods taking account of sampling strategy.	7
STROP00015	Primary researchers	1	Methods: Statistical methods	44. Describe any sensitivity analyses.	8
STROP00015	Primary researchers	1	Methods: Statistical methods	45. State whether Hardy-Weinberg equilibrium was considered and; if so; how.	8
STROP00015	Primary researchers	1	Methods: Statistical methods	46. Where HWE test is undertaken; quote the p-value threshold applied to determine deviation from HWE.	7
STROP00015	Primary researchers	1	Methods: Statistical methods	47. Describe any methods used for inferring genotypes or haplotypes.	9
STROP00015	Primary researchers	1	Methods: Statistical methods	48. Describe any methods used to assess or address population stratification.	9
STROP00015	Primary researchers	1	Methods: Statistical methods	49. Describe any methods used to assess and correct for relatedness among subjects. Report results of assessments for relatedness	9
STROP00015	Primary researchers	1	Methods: Statistical methods	50. Describe any assumptions made regarding mode of inheritance.	8
STROP00015	Primary researchers	1	Methods: Statistical methods	51. Provide justification for assumption of mode of inheritance or if no mode is assumed.	5
STROP00015	Primary researchers	1	Methods: Statistical methods	52. a) Describe any methods used to address multiple comparisons or to control risk of false positive findings due to investigating multiple genetic variants.	8
STROP00015	Primary researchers	1	Methods: Statistical methods	52. b) Describe any methods used to address multiple comparisons or to control risk of false positive findings due to investigating multiple outcomes.	8
STROP00015	Primary researchers	1	Methods: Statistical methods	52. c) Describe any methods used to address multiple comparisons or to control risk of false positive findings due to investigating multiple assumptions regarding mode of inheritance.	8
STROP00015	Primary researchers	1	Methods: Statistical methods	53. Describe any methods used to adjust for extent of adherence in the analyses.	9
[truncated: 11,200 more rows]
